# Supplementary material for: Genome-Wide Analysis of MicroRNAs in Relation to Pupariation in Oriental Fruit Fly
Source: Front Physiol. 2019 Mar 22;10:301. doi: 10.3389/fphys.2019.00301 (PMC6439999; doi:10.3389/fphys.2019.00301)
Supplement: TABLE S4 — List of total identification, respective and overlapped known and novel miRNAs in three developmental stages of Bactrocera dorsalis. [file Table_4.xlsx]

## Sheet: Total
Table S4. List of total identification, respective and overlapped known and novel miRNAs in three developmental stages of Bactrocera dorsalis.
#ID	name	miRNA_Seq	miRNA_Length
conservative_NW_011876215.1_168197	tca-miR-9b-5p	UUUUGGUAUUAUUGGGACUUA	21
conservative_NW_011876158.1_146640	tca-miR-932-3p	UGCAAGCAUUGUGGAAGUGAUA	22
conservative_NW_011876308.1_239720	tca-miR-3896-3p	UACUGCAAGACUUUUUUGACA	21
conservative_NW_011876380.1_377797	tca-miR-3813-5p	UAUUCUGCGUUGGAUUUCGAGA	22
conservative_NW_011876287.1_218873	tca-miR-252b-3p	GCCUCGGUGGCGCAGUAG	18
conservative_NW_011872198.1_12327	str-miR-8399-5p	GUUCAGUAGGUUUUGACGUUUA	22
conservative_NW_011876286.1_217385	ssa-miR-106a-3p	ACGCAAUGAUUCGAGUGCCGAAC	23
conservative_NW_011876381.1_380593	spu-miR-4848a	UGGGUUGAGGCUGAUCGACU	20
conservative_NW_011875499.1_61931	sme-miR-76-5p	ACAUUCUUCGAACUCGACA	19
conservative_NW_011876371.1_352367	sme-miR-2149-3p	UUCAGCAGGCUGGAGAAGUGU	21
conservative_NW_011876279.1_211985	sma-miR-8407-5p	GGUGAAUAUCUGGUCGGUUGU	21
conservative_NW_011876329.1_267721	sko-miR-193a-5p	UGGGAUUUUUUAGAUCAGCAGU	22
conservative_NW_011876172.1_151459	rno-miR-664-1-5p	CUGGCUGGUUGGCUGGCAGCUCU	23
conservative_NW_011876374.1_358338	prd-miR-7896-5p	AUGAGCCGGAUUACUUGCAGC	21
conservative_NW_011876354.1_315596	ppc-miR-8340-5p	UUCGCGGAAUAGAUUUUUAUGUU	23
conservative_NW_011875220.1_48959	ppc-miR-8338-2-3p	UACGGUUAAUCUUCUUGUGGCUUUG	25
conservative_NW_011876394.1_426235	ppc-miR-8335-3p	UUUGUUGUUCUUCAGGCGGGU	21
conservative_NW_011876237.1_181751	ppc-miR-8264-5p	AUUGUUGAAAUAUAUGUAUGUACUU	25
conservative_NW_011875962.1_103568	pma-miR-4582	UCUCGUGUAGGAUCUGCGAAGG	22
conservative_NW_011876269.1_204495	pma-miR-4572	ACUUGCGUGAACUUGGCU	18
conservative_NW_011876317.1_251189	pma-miR-4545-5p	UUUCACAAUUUUCUCUGGUUCC	22
conservative_NW_011876327.1_263597	oan-miR-7415-5p	UAAUUGUUUCGUUACUCGGUAAU	23
conservative_NW_011876139.1_140353	oan-miR-590-3p	AACUUUUAGAUCCAAUGACACU	22
conservative_NW_011876310.1_242253	oan-miR-1421x-3p	UGCAUCGUAUGGCUUCUCU	19
conservative_NW_011876396.1_436970	nve-miR-9468	CAAGUGUACGUAUAUGUUUAUA	22
conservative_NW_011876218.1_168973	mse-miR-281	CUGUCAUGGAAUUGCUCUUUUU	22
conservative_NW_011876099.1_127927	mmu-miR-881-3p	AACUGUGUCCAUAAGAACGUGU	22
conservative_NW_011876373.1_355971	mmu-miR-7673-5p	UUUGACUGACCAUUCUCCUCCAUAG	25
conservative_NW_011873405.1_20075	mmu-miR-7655-3p	GUUAUGACUGUCAACAGUGAC	21
conservative_NW_011876341.1_289120	mmu-miR-7214-3p	CUCAGUCCGAAGUAGCACCUG	21
conservative_NW_011876399.1_454975	mmu-miR-7210-5p	GAACAUUGUAGAGAAUAUUU	20
conservative_NW_011876358.1_321813	mmu-miR-7094-1-5p	UCUGAAGAACAUAACAGGACGU	22
conservative_NW_011876371.1_350728	mmu-miR-7057-3p	CAAUUUGAGACUAGUUACUAUU	22
conservative_NW_011875304.1_52410	mmu-miR-7026-3p	UGUGCUUUUUUCUUGUGAGGUU	22
conservative_NW_011876394.1_424800	mmu-miR-6929-3p	GAGGUGCUGGAAUUGUGGCAGAA	23
conservative_NW_011876372.1_353055	mmu-miR-669n	AUUUGUGUCCUUAAGAACCUCU	22
conservative_NW_011876355.1_316796	mmu-miR-380-3p	UAUGUAGUUCAAGCUGUA	18
conservative_NW_011875526.1_63065	mmu-miR-297a-5p	AUGUAUGUACGUACUCGAUGGA	22
conservative_NW_011876275.1_210248	mmu-miR-296-3p	AAGGGUUGUGACUGGACAUCGUG	23
conservative_NW_011875989.1_106248	mmu-miR-196a-2-3p	GCGGCAACGCCGGCGUGGGACCAC	24
conservative_NW_011876273.1_208565	mmu-miR-184-3p	UGGACGGAGAACUGAUAAGGGC	22
conservative_NW_011876379.1_374419	mmu-miR-183-5p	AAUGGCACUGGAAGAAUUCACGGG	24
conservative_NW_011876109.1_131216	mmu-miR-144-3p	UACAGUAUCUAGAACGAAGUU	21
conservative_NW_011875469.1_60202	mml-miR-873-3p	UGACUGAUGUAACGUUCCGACGUA	24
conservative_NW_011875159.1_47430	mml-miR-7198-5p	UUCAGGAACCUGCUGUGUCUUU	22
conservative_NW_011876397.1_444013	mml-miR-624	AACAAGAUGGCGCUACAUGC	20
conservative_NW_011876326.1_262239	mdo-miR-7357-3p	GCAGGCUGGAGAAGUGUUCC	20
conservative_NW_011876195.1_158917	mdo-miR-7264-3p	UUCUCAAUUGCCUACUCGGUC	21
conservative_NW_011876228.1_173768	mdo-miR-375	UUUUGUUCAGCGAUGAGGCUC	21
conservative_NW_011876224.1_171911	hsa-miR-99a-3p	GAAGCUCGUCUCUACAGGUAUCU	23
conservative_NW_011876357.1_319745	hsa-miR-96-5p	CUUGGCACUGGGAGAAUUCACA	22
conservative_NW_011874794.1_37476	hsa-miR-8068	UGUUUGUUUGAUGACAGGAGAUAUU	25
conservative_NW_011876248.1_187937	hsa-miR-6840-3p	CCCCAGGAUUUAGCAGCUAGUC	22
conservative_NW_011875778.1_82850	hsa-miR-6809-3p	CUUCUCUUCCGUCGGGGCGUG	21
conservative_NW_011876194.1_158690	hsa-miR-6756-5p	UGGGUGGGAAGAAGCCGUUGGA	22
conservative_NW_011876254.1_192349	hsa-miR-651-3p	UAAGGAAAUAGUAGCCGUGAUU	22
conservative_NW_011876198.1_160822	hsa-miR-6085	AAGGGGCUGCUGGAGUUUGCC	21
conservative_NW_011876257.1_194054	dme-miR-987-5p	UAAAGUAAAUAGUCUGGAUUGAUG	24
conservative_NW_011876389.1_404773	hsa-miR-548s	UUGGCCAAUAAUUACUCUUACAUGC	25
conservative_NW_011875928.1_98886	hsa-miR-548l	UAAAGUAUAACGAUUAAUUUUGG	23
conservative_NW_011876364.1_332067	hsa-miR-548g-3p	GAAACUGUCCACAUGAAU	18
conservative_NW_011876367.1_341456	hsa-miR-517a-3p	UUCGUGCAUCUAUAGAUUUGUAU	23
conservative_NW_011875865.1_91625	hsa-miR-4778-5p	UAUUCUGUGGUCUGACAGGGAGGGC	25
conservative_NW_011875980.1_105243	hsa-miR-4522	UGACUCUGACGUCGUGUA	18
conservative_NW_011876341.1_288685	hsa-miR-4474-3p	UUGUGGCUAGACGUUCAUU	19
conservative_NW_011875987.1_105943	hsa-miR-412-3p	UCUUCACCUCAUCUUUCCAAAG	22
conservative_NW_011876332.1_271541	hsa-miR-3937	UCAGGCGGCUGGUAAAUGUU	20
conservative_NW_011876279.1_212496	hsa-miR-375	UUUGUUCGUUUGGCUUAAGUU	21
conservative_NW_011876400.1_466264	hsa-miR-3682-5p	UUACUUCUGGGUUGCUAACUUUGA	24
conservative_NW_011876162.1_147710	hsa-miR-3622a-5p	CAGGCACGGCCGGUGACUCGU	21
conservative_NW_011876272.1_207664	hsa-miR-3192-3p	CUCUGAUCGCCAUUCACUUGG	21
conservative_NW_011876389.1_407352	hsa-miR-25-3p	AAUUGCACUAGUCCCGGCCUGC	22
conservative_NW_011876204.1_163454	hsa-miR-219a-1-3p	UGAGUUGAUUGAGUUUUUCUUUG	23
conservative_NW_011876328.1_265372	hsa-miR-216a-5p	UAAUCUCAAUUUGUAACUGUG	21
conservative_NW_011876359.1_323414	hsa-miR-15a-5p	CAGCAGCAGAUUGAAGAAGUC	21
conservative_NW_011874695.1_35551	hsa-miR-1539	UCCUGCGCGAGUUGAACUCGGU	22
conservative_NW_011876026.1_112425	hsa-miR-1290	UGGAUUUUAGUCGCCUCUUACGACA	25
conservative_NW_011875940.1_100350	hsa-miR-1261	CUGGAUAACUAGAAGUGCACUUA	23
conservative_NW_011876370.1_349305	hsa-miR-1236-3p	UCUCUUCCGUCGGGGCGUGG	20
conservative_NW_011876380.1_378364	hsa-miR-1178-3p	UUGCUCACUGAUCACACCUGU	21
conservative_NW_011876317.1_252049	hsa-miR-103a-2-5p	UGCUUCUUUUUGUUUUAUGUU	21
conservative_NW_011876391.1_414341	hsa-let-7a-3p	CUAUACAACGUGCUAGCUUUCU	22
conservative_NW_011876386.1_397021	hhi-miR-723	GAAUCUGUUUAACUUUUGUACAUAC	25
conservative_NW_011876075.1_122839	gga-miR-6711-5p	UACUUGGGAGAAUUUAUGGAUAUA	24
conservative_NW_011876277.1_211290	gga-miR-21-3p	CAACAACAGCGCGCCAGUCGUU	22
conservative_NW_011874201.1_28013	gga-miR-199-3p	UACAGUAGAUAUCGGUUAUAUGCA	24
conservative_NW_011875626.1_69820	gga-miR-1785	UGAGGGCAUGCACCUGGAAU	20
conservative_NW_011876381.1_382682	gga-miR-1784-5p	UUCUGCUCUGUGCGACUUUGAU	22
conservative_NW_011875538.1_63967	gga-miR-1780	UCUGCGACUAAGAAAAGAUUU	21
conservative_NW_011876390.1_409174	gga-miR-1579	AGUGGCGGUUCUGGUGGCAGU	21
conservative_NW_011876339.1_286190	gga-miR-1458	UUCCUGUGUGGUUCUGCUGCAGC	23
conservative_NW_011876376.1_364412	gga-miR-137-3p	UAUUGCUUGAGAAUACACGUAG	22
conservative_NW_011876183.1_154577	dvi-miR-996-5p	GGCGAACAUGGAUCUAGUGCACG	23
conservative_NW_011876249.1_188359	dsi-miR-2584-5p	GUGAGUAAAGCGAUGAGUAUUU	22
conservative_NW_011876398.1_451707	dre-miR-737-5p	UUUUUUUUGUUCUCUGUCAACA	22
conservative_NW_011875909.1_96112	dre-miR-19a-5p	UUAGUUUUAGUACAUUUGUU	20
conservative_NW_011876283.1_214973	dps-miR-968-3p	AACCUUUUUUCCAUCUCACCAG	22
conservative_NW_011875560.1_65178	dps-miR-2550-5p	AUAAGGGAACUGUGGGACGU	20
conservative_NW_011876352.1_311613	dps-miR-2548-3p	AUUGGUGUCGCUGUGCUGCAGU	22
conservative_NW_011874942.1_41141	dps-miR-2536-3p	UAUGCGUUCACAUGUAGAUAUGUC	24
conservative_NW_011876338.1_282204	dme-miR-iab-8-5p	UUACGUAUACUGAAGGUAU	19
conservative_NW_011876338.1_283203	dme-miR-iab-4-5p	ACGUAUACUGAAUGUAUCCUGA	22
conservative_NW_011876374.1_359235	dme-miR-9a-5p	UCUUUGGUGAUUUUAGCUGUAUG	23
conservative_NW_011876332.1_271960	dme-miR-999-3p	UGUUAACUGUAAGACUGUGUCU	22
conservative_NW_011876385.1_394707	dme-miR-988-5p	GUGUGAUUUGUAGCAAAGUGAU	22
conservative_NW_011876398.1_449391	dme-miR-971-3p	UUGGUGUUACUUCUUACAGUGA	22
conservative_NW_011876229.1_175340	dme-miR-970-3p	UCAUAAGACACACGCGGCUAU	21
conservative_NW_011876137.1_138759	dme-miR-958-3p	UGAGAUUCUUCUAAUCUACUGG	22
conservative_NW_011876384.1_391387	dme-miR-929-5p	AAAUUGACUCUAGUAGGGAGU	21
conservative_NW_011875460.1_59607	dme-miR-927-5p	UUUAGAAUUCCUACGCUUUACC	22
conservative_NW_011876308.1_240158	dme-miR-8-3p	UAAUACUGUCAGGUAAAGAUGUC	23
conservative_NW_011876374.1_359237	dme-miR-79-5p	GCUUUGGCGCUUUAGCUGUAUGA	23
conservative_NW_011876033.1_113651	dme-miR-7-5p	UGGAAGACUAGUGAUUUUGUUGUU	24
conservative_NW_011876347.1_301167	dme-miR-5-5p	AAAGGAACGUUCGUUGUGAUAU	22
conservative_NW_011876394.1_425370	dme-miR-4977-3p	ACUUGCACCGUACAUUCUGCCGAUU	25
conservative_NW_011876254.1_192348	dme-miR-3-3p	UCACUGGGCUUUGUUUAUCUCA	22
conservative_NW_011876397.1_442755	dme-miR-317-3p	UGAACACAGCUGGUGGUAUCUC	22
conservative_NW_011876336.1_278203	dme-miR-316-5p	UGUCUUUUUCCGCUUACUGUCG	22
conservative_NW_011876301.1_232332	dme-miR-315-5p	UUUUGAUUGUUGCUCAGAAAGCC	23
conservative_NW_011876329.1_266949	dme-miR-310-5p	UGGGCGGGUGGUGGGCUA	18
conservative_NW_011876326.1_261625	dme-miR-308-5p	CGCAGUAUAUUUUUGUGUUAUG	22
conservative_NW_011875837.1_88950	dme-miR-2a-1-5p	GUCUCAAAGUUGGAUCUGUCG	21
conservative_NW_011876400.1_465444	dme-miR-284-3p	GUCAGCAACUUGAUUCCAGCA	21
conservative_NW_011876328.1_265368	dme-miR-283-5p	AAAUAUCAGCUGGUAAUUCUGGG	23
conservative_NW_011876400.1_468415	dme-miR-282-5p	UAGCCUCUACUAGGCUUUGUCU	22
conservative_NW_011876021.1_111888	dme-miR-278-3p	UCGGUGGGACUUUCGUCCGUUU	22
conservative_NW_011876386.1_395209	dme-miR-276a-3p	UAGGAACUUCAUACCGUGCUCU	22
conservative_NW_011876374.1_359239	dme-miR-275-3p	CCAGGUACUUAGUGACUCUCA	21
conservative_NW_011876187.1_155332	dme-miR-252-5p	CUAAGUACUAGUGCCGCAGGAG	22
conservative_NW_011875573.1_65873	dme-miR-2489-3p	UAUUGUAUCUCGUCCUGCGCAUAGU	25
conservative_NW_011876317.1_252136	dme-miR-210-3p	CUUGUGCGUGUGACAGCGGCU	21
conservative_NW_011876165.1_148768	dme-miR-14-3p	UCAGUCUUUUUCUCUCUCCUAU	22
conservative_NW_011876328.1_265374	dme-miR-12-5p	UGAGUAUUACAUCAGGUACUGGU	23
conservative_NW_011876321.1_255485	dme-miR-124-5p	GGUAUCCACUGUAGGCCUAUAUG	23
conservative_NW_011876338.1_282778	dme-miR-10-5p	ACCCUGUAGAUCCGAAUUUGUU	22
conservative_NW_011876381.1_381666	dme-miR-1000-5p	AUAUUGUCCUGUCACAGCAGU	21
conservative_NW_011876144.1_141459	cte-miR-2701	GCCGCAUUUUUUCGUAGAAUU	21
conservative_NW_011875451.1_59231	cte-miR-2694	CGCUUUGAUGCGGAUUGUGGC	21
conservative_NW_011876345.1_297217	crm-miR-7600	AAUACUUGUAGUAAUCGAAAUUGU	24
conservative_NW_011876058.1_118061	crm-miR-72-3p	UGCUCGGCUUUAAGUGUCCACU	22
conservative_NW_011876367.1_338524	crm-miR-64b-3p	UAUGUAUGUAUGUAUCUGGA	20
conservative_NW_011876346.1_299924	cin-miR-4143-3p	UAUGAAAAUUCCAUAAAGCCUU	22
conservative_NW_011875660.1_72234	cin-miR-4131-5p	CCCUAGGAACUGUAUUCUUUUCAAU	25
conservative_NW_011876397.1_442986	cin-miR-4104-5p	ACGUGAAAGUUAACAGUUCGGC	22
conservative_NW_011873581.1_21531	cin-miR-183-3p	UUGGUUCAUUUGUAGUUGCAGU	22
conservative_NW_011876349.1_305159	cfa-miR-1840	GCACGUGACUGGAAUAAUGCGGC	23
conservative_NW_011875954.1_102476	cel-miR-87-3p	UUGAGCAAAAUUUCAGGUGUGU	22
conservative_NW_011876400.1_466327	cel-miR-8207-3p	UAUUGGAAUGCUCUCGAAUUUC	22
conservative_NW_011876275.1_209873	cel-miR-80-3p	UGAGAUCAUUUUGAAAGCUGAU	22
conservative_NW_011876123.1_134749	bdo-miR-981	UUCGUUGUCGACGAAACCUGCA	22
conservative_NW_011876328.1_265066	dps-miR-31b	UGGCAAGAUGUCGGAAUAGCU	21
conservative_NW_011876156.1_145076	cel-miR-67-3p	UCACAACCUCCUUGAGUGAGC	21
conservative_NW_011876391.1_414340	bdo-mir-100	AACCCGUAAAUCCGAACUUGUG	22
conservative_NW_011876315.1_249027	cel-miR-50-5p	AGAUAUGUUUGAUAUUCUUGGUUG	24
conservative_NW_011876360.1_324923	cel-miR-49-3p	UAGCACCACAUGAUUCGGCUU	21
conservative_NW_011876162.1_147519	cel-miR-4805-3p	AAAUUUUGUUCAGCGAUGAGG	21
conservative_NW_011876347.1_301178	cel-miR-44-3p	UGACUAGACCGAACACUCGUGCU	23
conservative_NW_011869893.1_2118	cel-miR-358-3p	UUUGGUAUUCUGGCAGAUA	19
conservative_NW_011876396.1_435481	cel-miR-2-3p	CAUCACAGUCUGAGUUCUUGCU	22
conservative_NW_011872714.1_15271	cel-miR-238-3p	AUUGUACUUCAUCAGGUGCUCUGG	24
conservative_NW_011876356.1_318027	cel-miR-231-5p	AUGACUGUCAACAGUGACGUG	21
conservative_NW_011875071.1_44756	cel-miR-1-3p	UGGAAUGUAAAGAAGUAUGGAG	22
conservative_NW_011876391.1_414344	cel-lin-4-5p	UCCCUGAGACCCUAACUUGUGA	22
conservative_NW_011876036.1_113841	cbr-miR-252	UAAGUAGUCGAUUCGCAGGCGA	22
conservative_NW_011876111.1_131541	bta-miR-6533	UGCGGCAGCUACCUACUGGGU	21
conservative_NW_011876383.1_388269	bta-miR-3431	ACUCAGUCCGAAGUAGCACCU	21
conservative_NW_011875092.1_45330	bta-miR-2448-5p	AUGCGGAUUGUGGCUAGACGC	21
conservative_NW_011875226.1_49322	bta-miR-2428	AGGCUGGAGAAGUGUUCCCUCC	22
conservative_NW_011873003.1_17290	bta-miR-2399-5p	CUUUCUGUAGGCUCGAAGGACCAUG	25
conservative_NW_011876350.1_306470	bta-miR-2310	UUUUUGUUCUCUCUUUGAU	19
conservative_NW_011876230.1_175986	bta-miR-2284z	AAAAAAGUCUUGCGGUAUUU	20
conservative_NW_011876388.1_402482	bta-miR-2284l	AAAAGUUGCAUUGGAAUCAGG	21
conservative_NW_011875849.1_90157	bmo-miR-71-3p	UUCUCACUUUAGCUCGCC	18
conservative_NW_011876301.1_233724	bmo-miR-3422	AGGAUCUAUCAGAUGUUAAGCUGA	24
conservative_NW_011876206.1_164424	bmo-miR-3226	ACUAUUUUUAACUCAAAGAGGC	22
conservative_NW_011876360.1_325492	bmo-miR-2839-5p	ACAAACAGCGGGAACUUAGUUG	22
conservative_NW_011876144.1_141517	bmo-miR-278-5p	UCGGACGACAUGACCUAGCCAGCGU	25
conservative_NW_011876390.1_409980	bmo-miR-2737	UUUUAUACGGCCAAGGACUGUCAAC	25
conservative_NW_011875743.1_79260	bma-miR-5849	UGAAUGAUAGUACUCGGCGACA	22
conservative_NW_011876328.1_265295	bfl-miR-4886	CUUGCCGACUCGAUCUUGUGU	21
unconservative_NW_011875469.1_60136	Bdo-novel-mir-9	UCGGAACGUUACAUCAGUCAAAU	23
unconservative_NW_011875355.1_54363	Bdo-novel-mir-8	AACGUCAAAAUCUCCUGAACG	21
unconservative_NW_011874955.1_41571	Bdo-novel-mir-7	UCGGAUCGGCUUUCAAUGUCCUC	23
unconservative_NW_011876400.1_468341	Bdo-novel-mir-65	AGUCGUGCAUAGGAAUGGGUGCU	23
unconservative_NW_011876400.1_464829	Bdo-novel-mir-64	GUGAUUGCAGCUUCUCGACGU	21
unconservative_NW_011876400.1_464765	Bdo-novel-mir-63	AAUGUGCGACUGUGGCGGCAGCAC	24
unconservative_NW_011876400.1_464203	Bdo-novel-mir-62	CAACACGUGCGGGAUGGGAU	20
unconservative_NW_011876399.1_455854	Bdo-novel-mir-61	CUACGGUCGGUAAAUUCAGCU	21
unconservative_NW_011876398.1_450113	Bdo-novel-mir-60	UUGGCGCUGACAAUAUUUUGCACA	24
unconservative_NW_011874899.1_39989	Bdo-novel-mir-6	UCAAGUAUUACGUCGGGAGGAUG	23
unconservative_NW_011876398.1_449265	Bdo-novel-mir-59	UUUUUGUGAUUGUUGCUGUUG	21
unconservative_NW_011876398.1_448455	Bdo-novel-mir-58	GUCCAUGAAAUUCUUUAUUUCUG	23
unconservative_NW_011876395.1_428631	Bdo-novel-mir-57	UGCGCUGUUGCCUGGCACUUUG	22
unconservative_NW_011876392.1_418147	Bdo-novel-mir-56	GAAAAUGCGCUCGGCUCGGCUU	22
unconservative_NW_011876390.1_408174	Bdo-novel-mir-55	CAUCUGGUAGACUUUUGGUCCGGC	24
unconservative_NW_011876389.1_406158	Bdo-novel-mir-54	UAAUAAGCGGAAUGAUAGUUUG	22
unconservative_NW_011876388.1_400478	Bdo-novel-mir-53	UCUGUUUCGUCGGCGUCGUCG	21
unconservative_NW_011876386.1_396674	Bdo-novel-mir-52	CGUGUUUUUGCUUUCAUUUGCA	22
unconservative_NW_011876381.1_384296	Bdo-novel-mir-51	CUUUGAUGCGGAUUGUGGCUA	21
unconservative_NW_011876380.1_377793	Bdo-novel-mir-50	AAAUGCGCACGGCUCGGCUUU	21
unconservative_NW_011874241.1_28418	Bdo-novel-mir-5	UGCGUUUGUUUAUGUAUUUGCUUUG	25
unconservative_NW_011876372.1_352953	Bdo-novel-mir-49	UCGGCUUGAGCGUCCACUCUGA	22
unconservative_NW_011876371.1_352291	Bdo-novel-mir-48	UCCGAAGUAGCACCUGUUGGCAAG	24
unconservative_NW_011876361.1_328256	Bdo-novel-mir-47	AUAUCGGCUGAUAAAGAAAAC	21
unconservative_NW_011876360.1_326254	Bdo-novel-mir-46	UGUGUCCUUAAGAACGUGUGU	21
unconservative_NW_011876359.1_322955	Bdo-novel-mir-45	AUGUGUUUAUAUAAGUGU	18
unconservative_NW_011876355.1_315818	Bdo-novel-mir-44	ACCAACGACCAUACCACGCUGA	22
unconservative_NW_011876352.1_311704	Bdo-novel-mir-43	AGACCCGACGGACGUGGAACGU	22
unconservative_NW_011876352.1_310760	Bdo-novel-mir-42	ACGAAUACACUCUAGCUGACACCG	24
unconservative_NW_011876342.1_290239	Bdo-novel-mir-41	UGCGGCUGUGAAAUGAGUGCAA	22
unconservative_NW_011876330.1_269137	Bdo-novel-mir-40	AACGGAUGACAGAUAAUUUGUC	22
unconservative_NW_011873734.1_23020	Bdo-novel-mir-4	GCGUAAGUAGUAGUACUAAGA	21
unconservative_NW_011876328.1_266057	Bdo-novel-mir-39	UGCUGAACACACAGAGAGCGACG	23
unconservative_NW_011876326.1_262128	Bdo-novel-mir-38	CACGUUCUUAAGGACACAGUUA	22
unconservative_NW_011876323.1_258550	Bdo-novel-mir-37	ACUUACAACGUUAUUCGAGGCG	22
unconservative_NW_011876323.1_258001	Bdo-novel-mir-36	ACUUACAACGUUAUUCGAGGCG	22
unconservative_NW_011876314.1_246720	Bdo-novel-mir-35	AAAAUGGCUUCUACUGGGCUCU	22
unconservative_NW_011876314.1_246719	Bdo-novel-mir-34	AAAAUGGCUUCUACUGGGCUCU	22
unconservative_NW_011876308.1_240174	Bdo-novel-mir-33	AAAUACCGCAAGACUUUUUCGA	22
unconservative_NW_011876297.1_227923	Bdo-novel-mir-32	UGACUUGAUUUUGAUGGACUU	21
unconservative_NW_011876294.1_226096	Bdo-novel-mir-31	AAUUUGACGAUUGCAAGGUGGU	22
unconservative_NW_011876290.1_221194	Bdo-novel-mir-30	GCGUGGACGCGACGAUUCCGUA	22
unconservative_NW_011873642.1_22072	Bdo-novel-mir-3	AUUUUUGAGACUUGAGACGAU	21
unconservative_NW_011876282.1_214786	Bdo-novel-mir-29	ACUUACAACGUUAUUCGAGGCG	22
unconservative_NW_011876282.1_214426	Bdo-novel-mir-28	CUCGAAUAACGUUGUAAGUGU	21
unconservative_NW_011876266.1_201906	Bdo-novel-mir-27	UUAUAGUGGUCCGAUCUGAACAAUU	25
unconservative_NW_011876262.1_198763	Bdo-novel-mir-26	UUAGCUGUGCCUGUGUUU	18
unconservative_NW_011876258.1_195155	Bdo-novel-mir-25	GAAAAUGCGCUCGGCUCGGCUU	22
unconservative_NW_011876249.1_188539	Bdo-novel-mir-24	CGGUCCGUCAUAUGGCAAUCUAAC	24
unconservative_NW_011876230.1_176538	Bdo-novel-mir-23	AAAUACCGCAAGACUUUUUUA	21
unconservative_NW_011876210.1_166161	Bdo-novel-mir-22	UGCGACGACUGUUUGUUUGAUGAC	24
unconservative_NW_011876206.1_164206	Bdo-novel-mir-21	AGGCGGUUCUGAUGGAAGUGGC	22
unconservative_NW_011876181.1_154018	Bdo-novel-mir-20	AGUCGCGAGUGCGACGACUGU	21
unconservative_NW_011872882.1_16282	Bdo-novel-mir-2	GUAGUAUACUGUAUCUGCCAGA	22
unconservative_NW_011876163.1_148000	Bdo-novel-mir-19	UUACACAAAAUCACAUCGUAGUU	23
unconservative_NW_011876102.1_129138	Bdo-novel-mir-18	ACUUACAACGUUAUUCGAGGCG	22
unconservative_NW_011876102.1_128943	Bdo-novel-mir-17	ACUUACAACGUUAUUCGAGGCG	22
unconservative_NW_011876001.1_107991	Bdo-novel-mir-16	UACUACUGCCAAUGAUUUUGACGAA	25
unconservative_NW_011875986.1_105755	Bdo-novel-mir-15	UACGGAAAGGGGGCUUAGGUG	21
unconservative_NW_011875980.1_105249	Bdo-novel-mir-14	UUGUAGAUCUACAUAUGUAU	20
unconservative_NW_011875949.1_101737	Bdo-novel-mir-13	UAAACGUCAAAAUCUCCUGAA	21
unconservative_NW_011875678.1_73580	Bdo-novel-mir-12	AAAAGAAGGAAUAUGGAGCUGA	22
unconservative_NW_011875596.1_67501	Bdo-novel-mir-11	AACGUCAAAAUCUCCUGAACUU	22
unconservative_NW_011875489.1_61402	Bdo-novel-mir-10	ACCCUGCGCGAGUUGAACUCGGU	23
unconservative_NW_011872198.1_12331	Bdo-novel-mir-1	AACGUCAAAACCUACUGAACUU	22
conservative_NW_011875667.1_72820	ame-miR-9873	UAUUAUUUUAUGUAAUUUGUGGGAG	25
conservative_NW_011876380.1_378962	ame-miR-3799	AACGAUAUUAUUGAAAACUGGUA	23
conservative_NW_011876222.1_171030	aga-miR-1891	GGAGGAGUCGGAGUCCGAGGAA	22
conservative_NW_011876398.1_448452	aca-miR-5394-5p	UCCAUGAAAUUCUGUAAUUCUG	22

## Sheet: Respective
						Table S4. List of total identification, respective and overlapped known and novel miRNAs in three developmental stages of Bactrocera dorsalis.
WS						LWS						WPS
#ID	name	miRNA_Seq	miRNA_Length			#ID	name	miRNA_Seq	miRNA_Length			#ID	name	miRNA_Seq	miRNA_Length
conservative_NW_011875304.1_52410	mmu-miR-7026-3p	UGUGCUUUUUUCUUGUGAGGUU	22			conservative_NW_011873003.1_17290	bta-miR-2399-5p	CUUUCUGUAGGCUCGAAGGACCAUG	25			conservative_NW_011869893.1_2118	cel-miR-358-3p	UUUGGUAUUCUGGCAGAUA	19
conservative_NW_011875660.1_72234	cin-miR-4131-5p	CCCUAGGAACUGUAUUCUUUUCAAU	25			conservative_NW_011875159.1_47461	mml-miR-7198-5p	UUCAGGAACCUGCUGUGUCUUU	22			conservative_NW_011870875.1_5948	cel-miR-231-5p	GUGACUGUCAACAGUGACGUA	21
conservative_NW_011875667.1_72820	ame-miR-9873	UAUUAUUUUAUGUAAUUUGUGGGAG	25			conservative_NW_011875660.1_72234	cin-miR-4131-5p	CCCUAGGAACUGUAUUCUUUUCAAU	25			conservative_NW_011873405.1_20075	mmu-miR-7655-3p	GUUAUGACUGUCAACAGUGAC	21
conservative_NW_011875865.1_91625	hsa-miR-4778-5p	UAUUCUGUGGUCUGACAGGGAGGGC	25			conservative_NW_011876195.1_158917	mdo-miR-7264-3p	UUCUCAAUUGCCUACUCGGUC	21			conservative_NW_011874822.1_38138	gga-miR-1785	UGAGGGCAUGCACCUGGAAU	20
conservative_NW_011875987.1_105943	hsa-miR-412-3p	UCUUCACCUCAUCUUUCCAAAG	22			conservative_NW_011876249.1_188359	dsi-miR-2584-5p	GUGAGUAAAGCGAUGAGUAUUU	22			conservative_NW_011875159.1_47430	mml-miR-7198-5p	UUCAGGAACCUGCUGUGUCUUU	22
conservative_NW_011875989.1_106248	mmu-miR-196a-2-3p	GCGGCAACGCCGGCGUGGGACCAC	24			conservative_NW_011876329.1_266949	dme-miR-310-5p	UGGGCGGGUGGUGGGCUA	18			conservative_NW_011875226.1_49322	bta-miR-2428	AGGCUGGAGAAGUGUUCCCUCC	22
conservative_NW_011876162.1_147519	cel-miR-4805-3p	AAAUUUUGUUCAGCGAUGAGG	21			conservative_NW_011876343.1_291701	hsa-miR-6756-5p	UGGGUGGGAAGAAGCCGUUGG	21			conservative_NW_011875469.1_60202	mml-miR-873-3p	UGACUGAUGUAACGUUCCGACGUA	24
conservative_NW_011876195.1_158917	mdo-miR-7264-3p	UUCUCAAUUGCCUACUCGGUC	21			conservative_NW_011876349.1_305159	cfa-miR-1840	GCACGUGACUGGAAUAAUGCGGC	23			conservative_NW_011875560.1_65178	dps-miR-2550-5p	AUAAGGGAACUGUGGGACGU	20
conservative_NW_011876204.1_163454	hsa-miR-219a-1-3p	UGAGUUGAUUGAGUUUUUCUUUG	23			conservative_NW_011876355.1_316796	mmu-miR-380-3p	UAUGUAGUUCAAGCUGUA	18			conservative_NW_011875573.1_65873	dme-miR-2489-3p	UAUUGUAUCUCGUCCUGCGCAUAGU	25
conservative_NW_011876237.1_181751	ppc-miR-8264-5p	AUUGUUGAAAUAUAUGUAUGUACUU	25			conservative_NW_011876367.1_338524	crm-miR-64b-3p	UAUGUAUGUAUGUAUCUGGA	20			conservative_NW_011875667.1_72820	ame-miR-9873	UAUUAUUUUAUGUAAUUUGUGGGAG	25
conservative_NW_011876286.1_217385	ssa-miR-106a-3p	ACGCAAUGAUUCGAGUGCCGAAC	23			conservative_NW_011876373.1_355971	mmu-miR-7673-5p	UUUGACUGACCAUUCUCCUCCAUAG	25			conservative_NW_011875743.1_79260	bma-miR-5849	UGAAUGAUAGUACUCGGCGACA	22
conservative_NW_011876329.1_266949	dme-miR-310-5p	UGGGCGGGUGGUGGGCUA	18			conservative_NW_011876380.1_378364	hsa-miR-1178-3p	UUGCUCACUGAUCACACCUGU	21			conservative_NW_011875837.1_88950	dme-miR-2a-1-5p	GUCUCAAAGUUGGAUCUGUCG	21
conservative_NW_011876336.1_277944	mmu-miR-669n	UUUUGUGUGCUCUUGGUACUCU	22			conservative_NW_011876386.1_397021	hhi-miR-723	GAAUCUGUUUAACUUUUGUACAUAC	25			conservative_NW_011875909.1_96112	dre-miR-19a-5p	UUAGUUUUAGUACAUUUGUU	20
conservative_NW_011876341.1_288685	hsa-miR-4474-3p	UUGUGGCUAGACGUUCAUU	19			conservative_NW_011876398.1_451707	dre-miR-737-5p	UUUUUUUUGUUCUCUGUCAACA	22			conservative_NW_011875980.1_105243	hsa-miR-4522	UGACUCUGACGUCGUGUA	18
conservative_NW_011876343.1_292502	hsa-miR-6756-5p	UGGGUGGGAAGAAGCCGUUGGU	22			conservative_NW_011876399.1_454975	mmu-miR-7210-5p	GAACAUUGUAGAGAAUAUUU	20			conservative_NW_011876036.1_113841	cbr-miR-252	UAAGUAGUCGAUUCGCAGGCGA	22
conservative_NW_011876349.1_305159	cfa-miR-1840	GCACGUGACUGGAAUAAUGCGGC	23			unconservative_NW_011874899.1_39989	Bdo-novel-mir-6	UCAAGUAUUACGUCGGGAGGAUG	23			conservative_NW_011876075.1_122839	gga-miR-6711-5p	UACUUGGGAGAAUUUAUGGAUAUA	24
conservative_NW_011876350.1_306470	bta-miR-2310	UUUUUGUUCUCUCUUUGAU	19			unconservative_NW_011876001.1_107991	Bdo-novel-mir-16	UACUACUGCCAAUGAUUUUGACGAA	25			conservative_NW_011876139.1_140353	oan-miR-590-3p	AACUUUUAGAUCCAAUGACACU	22
conservative_NW_011876352.1_311613	dps-miR-2548-3p	AUUGGUGUCGCUGUGCUGCAGU	22			unconservative_NW_011876262.1_198763	Bdo-novel-mir-26	UUAGCUGUGCCUGUGUUU	18			conservative_NW_011876194.1_158690	hsa-miR-6756-5p	UGGGUGGGAAGAAGCCGUUGGA	22
conservative_NW_011876355.1_316796	mmu-miR-380-3p	UAUGUAGUUCAAGCUGUA	18			unconservative_NW_011876352.1_311704	Bdo-novel-mir-43	AGACCCGACGGACGUGGAACGU	22			conservative_NW_011876195.1_158917	mdo-miR-7264-3p	UUCUCAAUUGCCUACUCGGUC	21
conservative_NW_011876364.1_332067	hsa-miR-548g-3p	GAAACUGUCCACAUGAAU	18			unconservative_NW_011876361.1_328256	Bdo-novel-mir-47	AUAUCGGCUGAUAAAGAAAAC	21			conservative_NW_011876198.1_160822	hsa-miR-6085	AAGGGGCUGCUGGAGUUUGCC	21
conservative_NW_011876367.1_341456	hsa-miR-517a-3p	UUCGUGCAUCUAUAGAUUUGUAU	23			unconservative_NW_011876400.1_468341	Bdo-novel-mir-65	AGUCGUGCAUAGGAAUGGGUGCU	23			conservative_NW_011876215.1_168197	tca-miR-9b-5p	UUUUGGUAUUAUUGGGACUUA	21
conservative_NW_011876373.1_355971	mmu-miR-7673-5p	UUUGACUGACCAUUCUCCUCCAUAG	25			conservative_NW_011873405.1_20075	mmu-miR-7655-3p	GUUAUGACUGUCAACAGUGAC	21			conservative_NW_011876255.1_193282	mmu-miR-881-3p	AACUGUGUCCUUAAGAACGUGU	22
conservative_NW_011876374.1_358338	prd-miR-7896-5p	AUGAGCCGGAUUACUUGCAGC	21			conservative_NW_011873581.1_21531	cin-miR-183-3p	UUGGUUCAUUUGUAGUUGCAGU	22			conservative_NW_011876269.1_204495	pma-miR-4572	ACUUGCGUGAACUUGGCU	18
conservative_NW_011876380.1_378364	hsa-miR-1178-3p	UUGCUCACUGAUCACACCUGU	21			conservative_NW_011875226.1_49322	bta-miR-2428	AGGCUGGAGAAGUGUUCCCUCC	22			conservative_NW_011876286.1_217385	ssa-miR-106a-3p	ACGCAAUGAUUCGAGUGCCGAAC	23
conservative_NW_011876380.1_378962	ame-miR-3799	AACGAUAUUAUUGAAAACUGGUA	23			conservative_NW_011875573.1_65873	dme-miR-2489-3p	UAUUGUAUCUCGUCCUGCGCAUAGU	25			conservative_NW_011876310.1_242253	oan-miR-1421x-3p	UGCAUCGUAUGGCUUCUCU	19
conservative_NW_011876386.1_397021	hhi-miR-723	GAAUCUGUUUAACUUUUGUACAUAC	25			conservative_NW_011875667.1_72820	ame-miR-9873	UAUUAUUUUAUGUAAUUUGUGGGAG	25			conservative_NW_011876317.1_251189	pma-miR-4545-5p	UUUCACAAUUUUCUCUGGUUCC	22
conservative_NW_011876390.1_409174	gga-miR-1579	AGUGGCGGUUCUGGUGGCAGU	21			conservative_NW_011875837.1_88950	dme-miR-2a-1-5p	GUCUCAAAGUUGGAUCUGUCG	21			conservative_NW_011876328.1_265295	bfl-miR-4886	CUUGCCGACUCGAUCUUGUGU	21
conservative_NW_011876390.1_409980	bmo-miR-2737	UUUUAUACGGCCAAGGACUGUCAAC	25			conservative_NW_011875962.1_103568	pma-miR-4582	UCUCGUGUAGGAUCUGCGAAGG	22			conservative_NW_011876336.1_277944	mmu-miR-669n	UUUUGUGUGCUCUUGGUACUCU	22
conservative_NW_011876394.1_424800	mmu-miR-6929-3p	GAGGUGCUGGAAUUGUGGCAGAA	23			conservative_NW_011875987.1_105943	hsa-miR-412-3p	UCUUCACCUCAUCUUUCCAAAG	22			conservative_NW_011876354.1_315596	ppc-miR-8340-5p	UUCGCGGAAUAGAUUUUUAUGUU	23
unconservative_NW_011875469.1_60136	Bdo-novel-mir-9	UCGGAACGUUACAUCAGUCAAAU	23			conservative_NW_011876075.1_122839	gga-miR-6711-5p	UACUUGGGAGAAUUUAUGGAUAUA	24			conservative_NW_011876355.1_316796	mmu-miR-380-3p	UAUGUAGUUCAAGCUGUA	18
unconservative_NW_011875980.1_105249	Bdo-novel-mir-14	UUGUAGAUCUACAUAUGUAU	20			conservative_NW_011876111.1_131541	bta-miR-6533	UGCGGCAGCUACCUACUGGGU	21			conservative_NW_011876359.1_323414	hsa-miR-15a-5p	CAGCAGCAGAUUGAAGAAGUC	21
unconservative_NW_011876001.1_107991	Bdo-novel-mir-16	UACUACUGCCAAUGAUUUUGACGAA	25			conservative_NW_011876139.1_140353	oan-miR-590-3p	AACUUUUAGAUCCAAUGACACU	22			conservative_NW_011876360.1_325492	bmo-miR-2839-5p	ACAAACAGCGGGAACUUAGUUG	22
unconservative_NW_011876380.1_377793	Bdo-novel-mir-50	AAAUGCGCACGGCUCGGCUUU	21			conservative_NW_011876162.1_147519	cel-miR-4805-3p	AAAUUUUGUUCAGCGAUGAGG	21			conservative_NW_011876367.1_338524	crm-miR-64b-3p	UAUGUAUGUAUGUAUCUGGA	20
conservative_NW_011875159.1_47430	mml-miR-7198-5p	UUCAGGAACCUGCUGUGUCUUU	22			conservative_NW_011876222.1_171030	aga-miR-1891	GGAGGAGUCGGAGUCCGAGGAA	22			conservative_NW_011876386.1_397021	hhi-miR-723	GAAUCUGUUUAACUUUUGUACAUAC	25
conservative_NW_011875226.1_49322	bta-miR-2428	AGGCUGGAGAAGUGUUCCCUCC	22			conservative_NW_011876237.1_181751	ppc-miR-8264-5p	AUUGUUGAAAUAUAUGUAUGUACUU	25			conservative_NW_011876388.1_402482	bta-miR-2284l	AAAAGUUGCAUUGGAAUCAGG	21
conservative_NW_011875538.1_63967	gga-miR-1780	UCUGCGACUAAGAAAAGAUUU	21			conservative_NW_011876283.1_214973	dps-miR-968-3p	AACCUUUUUUCCAUCUCACCAG	22			conservative_NW_011876394.1_426235	ppc-miR-8335-3p	UUUGUUGUUCUUCAGGCGGGU	21
conservative_NW_011875560.1_65178	dps-miR-2550-5p	AUAAGGGAACUGUGGGACGU	20			conservative_NW_011876301.1_233724	bmo-miR-3422	AGGAUCUAUCAGAUGUUAAGCUGA	24			conservative_NW_011876399.1_454975	mmu-miR-7210-5p	GAACAUUGUAGAGAAUAUUU	20
conservative_NW_011875743.1_79260	bma-miR-5849	UGAAUGAUAGUACUCGGCGACA	22			conservative_NW_011876308.1_239720	tca-miR-3896-3p	UACUGCAAGACUUUUUUGACA	21			conservative_NW_011876400.1_466327	cel-miR-8207-3p	UAUUGGAAUGCUCUCGAAUUUC	22
conservative_NW_011875837.1_88950	dme-miR-2a-1-5p	GUCUCAAAGUUGGAUCUGUCG	21			conservative_NW_011876328.1_265295	bfl-miR-4886	CUUGCCGACUCGAUCUUGUGU	21			unconservative_NW_011875469.1_60136	Bdo-novel-mir-9	UCGGAACGUUACAUCAGUCAAAU	23
conservative_NW_011876172.1_151459	rno-miR-664-1-5p	CUGGCUGGUUGGCUGGCAGCUCU	23			conservative_NW_011876332.1_271541	hsa-miR-3937	UCAGGCGGCUGGUAAAUGUU	20			unconservative_NW_011875980.1_105249	Bdo-novel-mir-14	UUGUAGAUCUACAUAUGUAU	20
conservative_NW_011876198.1_160822	hsa-miR-6085	AAGGGGCUGCUGGAGUUUGCC	21			conservative_NW_011876341.1_289120	mmu-miR-7214-3p	CUCAGUCCGAAGUAGCACCUG	21			unconservative_NW_011876326.1_262128	Bdo-novel-mir-38	CACGUUCUUAAGGACACAGUUA	22
conservative_NW_011876215.1_168197	tca-miR-9b-5p	UUUUGGUAUUAUUGGGACUUA	21			conservative_NW_011876354.1_315596	ppc-miR-8340-5p	UUCGCGGAAUAGAUUUUUAUGUU	23			unconservative_NW_011876352.1_311704	Bdo-novel-mir-43	AGACCCGACGGACGUGGAACGU	22
conservative_NW_011876249.1_188359	dsi-miR-2584-5p	GUGAGUAAAGCGAUGAGUAUUU	22			conservative_NW_011876367.1_341456	hsa-miR-517a-3p	UUCGUGCAUCUAUAGAUUUGUAU	23			unconservative_NW_011876359.1_322955	Bdo-novel-mir-45	AUGUGUUUAUAUAAGUGU	18
conservative_NW_011876272.1_207664	hsa-miR-3192-3p	CUCUGAUCGCCAUUCACUUGG	21			conservative_NW_011876378.1_370802	mmu-miR-881-3p	AACUGUGUCCAUAAGAACGU	20			unconservative_NW_011876386.1_396674	Bdo-novel-mir-52	CGUGUUUUUGCUUUCAUUUGCA	22
conservative_NW_011876326.1_262239	mdo-miR-7357-3p	GCAGGCUGGAGAAGUGUUCC	20			conservative_NW_011876394.1_424800	mmu-miR-6929-3p	GAGGUGCUGGAAUUGUGGCAGAA	23			unconservative_NW_011876389.1_406158	Bdo-novel-mir-54	UAAUAAGCGGAAUGAUAGUUUG	22
conservative_NW_011876341.1_289120	mmu-miR-7214-3p	CUCAGUCCGAAGUAGCACCUG	21			unconservative_NW_011876395.1_428631	Bdo-novel-mir-57	UGCGCUGUUGCCUGGCACUUUG	22			unconservative_NW_011876395.1_428631	Bdo-novel-mir-57	UGCGCUGUUGCCUGGCACUUUG	22
conservative_NW_011876346.1_299924	cin-miR-4143-3p	UAUGAAAAUUCCAUAAAGCCUU	22			unconservative_NW_011876400.1_464765	Bdo-novel-mir-63	AAUGUGCGACUGUGGCGGCAGCAC	24			unconservative_NW_011876398.1_449265	Bdo-novel-mir-59	UUUUUGUGAUUGUUGCUGUUG	21
conservative_NW_011876347.1_301170	dme-miR-9a-5p	UCUUUGGUGGCCUAGCUUUGAUGA	24			conservative_NW_011875451.1_59231	cte-miR-2694	CGCUUUGAUGCGGAUUGUGGC	21			unconservative_NW_011876400.1_464203	Bdo-novel-mir-62	CAACACGUGCGGGAUGGGAU	20
conservative_NW_011876347.1_301175	dme-miR-5-5p	AAAGGAACGAUCGUUGUGGUAUA	23			conservative_NW_011875560.1_65178	dps-miR-2550-5p	AUAAGGGAACUGUGGGACGU	20			unconservative_NW_011876400.1_464765	Bdo-novel-mir-63	AAUGUGCGACUGUGGCGGCAGCAC	24
conservative_NW_011876359.1_323414	hsa-miR-15a-5p	CAGCAGCAGAUUGAAGAAGUC	21			conservative_NW_011875909.1_96112	dre-miR-19a-5p	UUAGUUUUAGUACAUUUGUU	20			conservative_NW_011874695.1_35551	hsa-miR-1539	UCCUGCGCGAGUUGAACUCGGU	22
conservative_NW_011876378.1_370802	mmu-miR-881-3p	AACUGUGUCCAUAAGAACGU	20			conservative_NW_011875928.1_98886	hsa-miR-548l	UAAAGUAUAACGAUUAAUUUUGG	23			conservative_NW_011875304.1_52410	mmu-miR-7026-3p	UGUGCUUUUUUCUUGUGAGGUU	22
conservative_NW_011876388.1_402482	bta-miR-2284l	AAAAGUUGCAUUGGAAUCAGG	21			conservative_NW_011876204.1_163454	hsa-miR-219a-1-3p	UGAGUUGAUUGAGUUUUUCUUUG	23			conservative_NW_011875499.1_61931	sme-miR-76-5p	ACAUUCUUCGAACUCGACA	19
conservative_NW_011876397.1_442986	cin-miR-4104-5p	ACGUGAAAGUUAACAGUUCGGC	22			conservative_NW_011876327.1_263597	oan-miR-7415-5p	UAAUUGUUUCGUUACUCGGUAAU	23			conservative_NW_011875962.1_103568	pma-miR-4582	UCUCGUGUAGGAUCUGCGAAGG	22
conservative_NW_011876399.1_454975	mmu-miR-7210-5p	GAACAUUGUAGAGAAUAUUU	20			conservative_NW_011876347.1_301175	dme-miR-5-5p	AAAGGAACGAUCGUUGUGGUAUA	23			conservative_NW_011875987.1_105943	hsa-miR-412-3p	UCUUCACCUCAUCUUUCCAAAG	22
conservative_NW_011876400.1_466327	cel-miR-8207-3p	UAUUGGAAUGCUCUCGAAUUUC	22			conservative_NW_011876364.1_332067	hsa-miR-548g-3p	GAAACUGUCCACAUGAAU	18			conservative_NW_011876162.1_147710	hsa-miR-3622a-5p	CAGGCACGGCCGGUGACUCGU	21
unconservative_NW_011872882.1_16282	Bdo-novel-mir-2	GUAGUAUACUGUAUCUGCCAGA	22			conservative_NW_011876390.1_409980	bmo-miR-2737	UUUUAUACGGCCAAGGACUGUCAAC	25			conservative_NW_011876222.1_171030	aga-miR-1891	GGAGGAGUCGGAGUCCGAGGAA	22
unconservative_NW_011874241.1_28418	Bdo-novel-mir-5	UGCGUUUGUUUAUGUAUUUGCUUUG	25			unconservative_NW_011873734.1_23020	Bdo-novel-mir-4	GCGUAAGUAGUAGUACUAAGA	21			conservative_NW_011876308.1_239720	tca-miR-3896-3p	UACUGCAAGACUUUUUUGACA	21
unconservative_NW_011876330.1_269137	Bdo-novel-mir-40	AACGGAUGACAGAUAAUUUGUC	22			unconservative_NW_011875469.1_60136	Bdo-novel-mir-9	UCGGAACGUUACAUCAGUCAAAU	23			conservative_NW_011876341.1_289120	mmu-miR-7214-3p	CUCAGUCCGAAGUAGCACCUG	21
unconservative_NW_011876359.1_322955	Bdo-novel-mir-45	AUGUGUUUAUAUAAGUGU	18			unconservative_NW_011876258.1_195155	Bdo-novel-mir-25	GAAAAUGCGCUCGGCUCGGCUU	22			conservative_NW_011876346.1_299924	cin-miR-4143-3p	UAUGAAAAUUCCAUAAAGCCUU	22
unconservative_NW_011876389.1_406158	Bdo-novel-mir-54	UAAUAAGCGGAAUGAUAGUUUG	22			unconservative_NW_011876392.1_418147	Bdo-novel-mir-56	GAAAAUGCGCUCGGCUCGGCUU	22			conservative_NW_011876347.1_301167	dme-miR-5-5p	AAAGGAACGUUCGUUGUGAUAU	22
unconservative_NW_011876398.1_449265	Bdo-novel-mir-59	UUUUUGUGAUUGUUGCUGUUG	21			unconservative_NW_011876398.1_449265	Bdo-novel-mir-59	UUUUUGUGAUUGUUGCUGUUG	21			conservative_NW_011876371.1_350728	mmu-miR-7057-3p	CAAUUUGAGACUAGUUACUAUU	22
unconservative_NW_011876400.1_464203	Bdo-novel-mir-62	CAACACGUGCGGGAUGGGAU	20			conservative_NW_011875538.1_63967	gga-miR-1780	UCUGCGACUAAGAAAAGAUUU	21			conservative_NW_011876397.1_444013	mml-miR-624	AACAAGAUGGCGCUACAUGC	20
unconservative_NW_011876400.1_464765	Bdo-novel-mir-63	AAUGUGCGACUGUGGCGGCAGCAC	24			conservative_NW_011875865.1_91625	hsa-miR-4778-5p	UAUUCUGUGGUCUGACAGGGAGGGC	25			conservative_NW_011876400.1_466264	hsa-miR-3682-5p	UUACUUCUGGGUUGCUAACUUUGA	24
conservative_NW_011869893.1_2118	cel-miR-358-3p	UUUGGUAUUCUGGCAGAUA	19			conservative_NW_011875940.1_100350	hsa-miR-1261	CUGGAUAACUAGAAGUGCACUUA	23			unconservative_NW_011874241.1_28418	Bdo-novel-mir-5	UGCGUUUGUUUAUGUAUUUGCUUUG	25
conservative_NW_011873581.1_21531	cin-miR-183-3p	UUGGUUCAUUUGUAGUUGCAGU	22			conservative_NW_011876058.1_118061	crm-miR-72-3p	UGCUCGGCUUUAAGUGUCCACU	22			unconservative_NW_011875986.1_105755	Bdo-novel-mir-15	UACGGAAAGGGGGCUUAGGUG	21
conservative_NW_011874822.1_38138	gga-miR-1785	UGAGGGCAUGCACCUGGAAU	20			conservative_NW_011876188.1_155444	bta-miR-3431	ACUCAGUCCGAAGUAGCACCU	21			unconservative_NW_011876258.1_195155	Bdo-novel-mir-25	GAAAAUGCGCUCGGCUCGGCUU	22
conservative_NW_011874942.1_41141	dps-miR-2536-3p	UAUGCGUUCACAUGUAGAUAUGUC	24			conservative_NW_011876215.1_168197	tca-miR-9b-5p	UUUUGGUAUUAUUGGGACUUA	21			unconservative_NW_011876314.1_246719	Bdo-novel-mir-34	AAAAUGGCUUCUACUGGGCUCU	22
conservative_NW_011876026.1_112425	hsa-miR-1290	UGGAUUUUAGUCGCCUCUUACGACA	25			conservative_NW_011876310.1_242253	oan-miR-1421x-3p	UGCAUCGUAUGGCUUCUCU	19			unconservative_NW_011876314.1_246720	Bdo-novel-mir-35	AAAAUGGCUUCUACUGGGCUCU	22
conservative_NW_011876075.1_122839	gga-miR-6711-5p	UACUUGGGAGAAUUUAUGGAUAUA	24			conservative_NW_011876391.1_414340	bdo-mir-100	AACCCGUAAAUCCGAACUUGUG	22			unconservative_NW_011876330.1_269137	Bdo-novel-mir-40	AACGGAUGACAGAUAAUUUGUC	22
conservative_NW_011876111.1_131541	bta-miR-6533	UGCGGCAGCUACCUACUGGGU	21			conservative_NW_011876359.1_323414	hsa-miR-15a-5p	CAGCAGCAGAUUGAAGAAGUC	21			unconservative_NW_011876360.1_326254	Bdo-novel-mir-46	UGUGUCCUUAAGAACGUGUGU	21
conservative_NW_011876162.1_147710	hsa-miR-3622a-5p	CAGGCACGGCCGGUGACUCGU	21			conservative_NW_011876360.1_325492	bmo-miR-2839-5p	ACAAACAGCGGGAACUUAGUUG	22			unconservative_NW_011876361.1_328256	Bdo-novel-mir-47	AUAUCGGCUGAUAAAGAAAAC	21
conservative_NW_011876179.1_153420	bta-miR-3431	ACUCAGUCCGAAGUAGCACCU	21			conservative_NW_011876371.1_350728	mmu-miR-7057-3p	CAAUUUGAGACUAGUUACUAUU	22			unconservative_NW_011876392.1_418147	Bdo-novel-mir-56	GAAAAUGCGCUCGGCUCGGCUU	22
conservative_NW_011876269.1_204495	pma-miR-4572	ACUUGCGUGAACUUGGCU	18			conservative_NW_011876390.1_409174	gga-miR-1579	AGUGGCGGUUCUGGUGGCAGU	21			conservative_NW_011875928.1_98886	hsa-miR-548l	UAAAGUAUAACGAUUAAUUUUGG	23
conservative_NW_011876301.1_233724	bmo-miR-3422	AGGAUCUAUCAGAUGUUAAGCUGA	24			conservative_NW_011876400.1_466327	cel-miR-8207-3p	UAUUGGAAUGCUCUCGAAUUUC	22			conservative_NW_011876058.1_118061	crm-miR-72-3p	UGCUCGGCUUUAAGUGUCCACU	22
conservative_NW_011876306.1_238010	bmo-miR-71-3p	UUCUCACUGGUCUGAAACUAGCA	23			unconservative_NW_011876330.1_269137	Bdo-novel-mir-40	AACGGAUGACAGAUAAUUUGUC	22			conservative_NW_011876111.1_131541	bta-miR-6533	UGCGGCAGCUACCUACUGGGU	21
conservative_NW_011876310.1_242253	oan-miR-1421x-3p	UGCAUCGUAUGGCUUCUCU	19			unconservative_NW_011876360.1_326254	Bdo-novel-mir-46	UGUGUCCUUAAGAACGUGUGU	21			conservative_NW_011876172.1_151459	rno-miR-664-1-5p	CUGGCUGGUUGGCUGGCAGCUCU	23
conservative_NW_011876317.1_251189	pma-miR-4545-5p	UUUCACAAUUUUCUCUGGUUCC	22			conservative_NW_011870875.1_5948	cel-miR-231-5p	GUGACUGUCAACAGUGACGUA	21			conservative_NW_011876204.1_163454	hsa-miR-219a-1-3p	UGAGUUGAUUGAGUUUUUCUUUG	23
conservative_NW_011876332.1_271541	hsa-miR-3937	UCAGGCGGCUGGUAAAUGUU	20			conservative_NW_011875626.1_69820	gga-miR-1785	UGAGGGCAUGCACCUGGAAU	20			conservative_NW_011876248.1_187937	hsa-miR-6840-3p	CCCCAGGAUUUAGCAGCUAGUC	22
conservative_NW_011876345.1_297217	crm-miR-7600	AAUACUUGUAGUAAUCGAAAUUGU	24			conservative_NW_011875989.1_106248	mmu-miR-196a-2-3p	GCGGCAACGCCGGCGUGGGACCAC	24			conservative_NW_011876272.1_207664	hsa-miR-3192-3p	CUCUGAUCGCCAUUCACUUGG	21
conservative_NW_011876371.1_350728	mmu-miR-7057-3p	CAAUUUGAGACUAGUUACUAUU	22			conservative_NW_011876248.1_187937	hsa-miR-6840-3p	CCCCAGGAUUUAGCAGCUAGUC	22			conservative_NW_011876301.1_233724	bmo-miR-3422	AGGAUCUAUCAGAUGUUAAGCUGA	24
unconservative_NW_011875949.1_101737	Bdo-novel-mir-13	UAAACGUCAAAAUCUCCUGAA	21			conservative_NW_011876277.1_211290	gga-miR-21-3p	CAACAACAGCGCGCCAGUCGUU	22			conservative_NW_011876306.1_238010	bmo-miR-71-3p	UUCUCACUGGUCUGAAACUAGCA	23
unconservative_NW_011876258.1_195155	Bdo-novel-mir-25	GAAAAUGCGCUCGGCUCGGCUU	22			conservative_NW_011876306.1_238010	bmo-miR-71-3p	UUCUCACUGGUCUGAAACUAGCA	23			conservative_NW_011876326.1_262239	mdo-miR-7357-3p	GCAGGCUGGAGAAGUGUUCC	20
unconservative_NW_011876294.1_226096	Bdo-novel-mir-31	AAUUUGACGAUUGCAAGGUGGU	22			conservative_NW_011876326.1_262239	mdo-miR-7357-3p	GCAGGCUGGAGAAGUGUUCC	20			conservative_NW_011876341.1_288685	hsa-miR-4474-3p	UUGUGGCUAGACGUUCAUU	19
unconservative_NW_011876326.1_262128	Bdo-novel-mir-38	CACGUUCUUAAGGACACAGUUA	22			conservative_NW_011876336.1_277944	mmu-miR-669n	UUUUGUGUGCUCUUGGUACUCU	22			conservative_NW_011876358.1_321813	mmu-miR-7094-1-5p	UCUGAAGAACAUAACAGGACGU	22
unconservative_NW_011876328.1_266057	Bdo-novel-mir-39	UGCUGAACACACAGAGAGCGACG	23			conservative_NW_011876400.1_466264	hsa-miR-3682-5p	UUACUUCUGGGUUGCUAACUUUGA	24			conservative_NW_011876364.1_332067	hsa-miR-548g-3p	GAAACUGUCCACAUGAAU	18
unconservative_NW_011876361.1_328256	Bdo-novel-mir-47	AUAUCGGCUGAUAAAGAAAAC	21			unconservative_NW_011876326.1_262128	Bdo-novel-mir-38	CACGUUCUUAAGGACACAGUUA	22			conservative_NW_011876373.1_355971	mmu-miR-7673-5p	UUUGACUGACCAUUCUCCUCCAUAG	25
unconservative_NW_011876386.1_396674	Bdo-novel-mir-52	CGUGUUUUUGCUUUCAUUUGCA	22			unconservative_NW_011876352.1_310760	Bdo-novel-mir-42	ACGAAUACACUCUAGCUGACACCG	24			conservative_NW_011876384.1_391387	dme-miR-929-5p	AAAUUGACUCUAGUAGGGAGU	21
unconservative_NW_011876392.1_418147	Bdo-novel-mir-56	GAAAAUGCGCUCGGCUCGGCUU	22			unconservative_NW_011876359.1_322955	Bdo-novel-mir-45	AUGUGUUUAUAUAAGUGU	18			unconservative_NW_011874899.1_39989	Bdo-novel-mir-6	UCAAGUAUUACGUCGGGAGGAUG	23
unconservative_NW_011876395.1_428631	Bdo-novel-mir-57	UGCGCUGUUGCCUGGCACUUUG	22			unconservative_NW_011876372.1_352953	Bdo-novel-mir-49	UCGGCUUGAGCGUCCACUCUGA	22			unconservative_NW_011876001.1_107991	Bdo-novel-mir-16	UACUACUGCCAAUGAUUUUGACGAA	25
conservative_NW_011873405.1_20075	mmu-miR-7655-3p	GUUAUGACUGUCAACAGUGAC	21			conservative_NW_011874695.1_35551	hsa-miR-1539	UCCUGCGCGAGUUGAACUCGGU	22			unconservative_NW_011876181.1_154018	Bdo-novel-mir-20	AGUCGCGAGUGCGACGACUGU	21
conservative_NW_011875928.1_98886	hsa-miR-548l	UAAAGUAUAACGAUUAAUUUUGG	23			conservative_NW_011875469.1_60202	mml-miR-873-3p	UGACUGAUGUAACGUUCCGACGUA	24			unconservative_NW_011876206.1_164206	Bdo-novel-mir-21	AGGCGGUUCUGAUGGAAGUGGC	22
conservative_NW_011876139.1_140353	oan-miR-590-3p	AACUUUUAGAUCCAAUGACACU	22			conservative_NW_011876162.1_147710	hsa-miR-3622a-5p	CAGGCACGGCCGGUGACUCGU	21			unconservative_NW_011876230.1_176538	Bdo-novel-mir-23	AAAUACCGCAAGACUUUUUUA	21
conservative_NW_011876327.1_263597	oan-miR-7415-5p	UAAUUGUUUCGUUACUCGGUAAU	23			conservative_NW_011876338.1_282204	dme-miR-iab-8-5p	UUACGUAUACUGAAGGUAU	19			unconservative_NW_011876297.1_227923	Bdo-novel-mir-32	UGACUUGAUUUUGAUGGACUU	21
conservative_NW_011876370.1_349305	hsa-miR-1236-3p	UCUCUUCCGUCGGGGCGUGG	20			conservative_NW_011876358.1_321813	mmu-miR-7094-1-5p	UCUGAAGAACAUAACAGGACGU	22			unconservative_NW_011876328.1_266057	Bdo-novel-mir-39	UGCUGAACACACAGAGAGCGACG	23
conservative_NW_011876394.1_426235	ppc-miR-8335-3p	UUUGUUGUUCUUCAGGCGGGU	21			conservative_NW_011876388.1_402482	bta-miR-2284l	AAAAGUUGCAUUGGAAUCAGG	21			unconservative_NW_011876371.1_352291	Bdo-novel-mir-48	UCCGAAGUAGCACCUGUUGGCAAG	24
conservative_NW_011876400.1_466264	hsa-miR-3682-5p	UUACUUCUGGGUUGCUAACUUUGA	24			unconservative_NW_011876181.1_154018	Bdo-novel-mir-20	AGUCGCGAGUGCGACGACUGU	21			unconservative_NW_011876398.1_448455	Bdo-novel-mir-58	GUCCAUGAAAUUCUUUAUUUCUG	23
unconservative_NW_011873734.1_23020	Bdo-novel-mir-4	GCGUAAGUAGUAGUACUAAGA	21			unconservative_NW_011876294.1_226096	Bdo-novel-mir-31	AAUUUGACGAUUGCAAGGUGGU	22			unconservative_NW_011876400.1_468341	Bdo-novel-mir-65	AGUCGUGCAUAGGAAUGGGUGCU	23
conservative_NW_011870875.1_5948	cel-miR-231-5p	GUGACUGUCAACAGUGACGUA	21			unconservative_NW_011876328.1_266057	Bdo-novel-mir-39	UGCUGAACACACAGAGAGCGACG	23			conservative_NW_011875092.1_45330	bta-miR-2448-5p	AUGCGGAUUGUGGCUAGACGC	21
conservative_NW_011873003.1_17290	bta-miR-2399-5p	CUUUCUGUAGGCUCGAAGGACCAUG	25			unconservative_NW_011876398.1_448455	Bdo-novel-mir-58	GUCCAUGAAAUUCUUUAUUUCUG	23			conservative_NW_011875451.1_59231	cte-miR-2694	CGCUUUGAUGCGGAUUGUGGC	21
conservative_NW_011875451.1_59231	cte-miR-2694	CGCUUUGAUGCGGAUUGUGGC	21			conservative_NW_011875980.1_105243	hsa-miR-4522	UGACUCUGACGUCGUGUA	18			conservative_NW_011875526.1_63065	mmu-miR-297a-5p	AUGUAUGUACGUACUCGAUGGA	22
conservative_NW_011876279.1_211985	sma-miR-8407-5p	GGUGAAUAUCUGGUCGGUUGU	21			conservative_NW_011876036.1_113841	cbr-miR-252	UAAGUAGUCGAUUCGCAGGCGA	22			conservative_NW_011875660.1_72234	cin-miR-4131-5p	CCCUAGGAACUGUAUUCUUUUCAAU	25
conservative_NW_011876354.1_315596	ppc-miR-8340-5p	UUCGCGGAAUAGAUUUUUAUGUU	23			conservative_NW_011876317.1_251189	pma-miR-4545-5p	UUUCACAAUUUUCUCUGGUUCC	22			conservative_NW_011875778.1_82850	hsa-miR-6809-3p	CUUCUCUUCCGUCGGGGCGUG	21
conservative_NW_011876359.1_323313	gga-miR-21-3p	UAACAACAGCGCGCCAGUCGUA	22			conservative_NW_011876341.1_288685	hsa-miR-4474-3p	UUGUGGCUAGACGUUCAUU	19			conservative_NW_011876188.1_155444	bta-miR-3431	ACUCAGUCCGAAGUAGCACCU	21
unconservative_NW_011874899.1_39989	Bdo-novel-mir-6	UCAAGUAUUACGUCGGGAGGAUG	23			conservative_NW_011876381.1_380593	spu-miR-4848a	UGGGUUGAGGCUGAUCGACU	20			conservative_NW_011876279.1_211985	sma-miR-8407-5p	GGUGAAUAUCUGGUCGGUUGU	21
unconservative_NW_011874955.1_41571	Bdo-novel-mir-7	UCGGAUCGGCUUUCAAUGUCCUC	23			conservative_NW_011876394.1_426235	ppc-miR-8335-3p	UUUGUUGUUCUUCAGGCGGGU	21			conservative_NW_011876338.1_282204	dme-miR-iab-8-5p	UUACGUAUACUGAAGGUAU	19
unconservative_NW_011875986.1_105755	Bdo-novel-mir-15	UACGGAAAGGGGGCUUAGGUG	21			conservative_NW_011876397.1_444013	mml-miR-624	AACAAGAUGGCGCUACAUGC	20			conservative_NW_011876370.1_349305	hsa-miR-1236-3p	UCUCUUCCGUCGGGGCGUGG	20
unconservative_NW_011876262.1_198763	Bdo-novel-mir-26	UUAGCUGUGCCUGUGUUU	18			unconservative_NW_011874241.1_28418	Bdo-novel-mir-5	UGCGUUUGUUUAUGUAUUUGCUUUG	25			conservative_NW_011876380.1_378364	hsa-miR-1178-3p	UUGCUCACUGAUCACACCUGU	21
unconservative_NW_011876352.1_311704	Bdo-novel-mir-43	AGACCCGACGGACGUGGAACGU	22			unconservative_NW_011875986.1_105755	Bdo-novel-mir-15	UACGGAAAGGGGGCUUAGGUG	21			conservative_NW_011876381.1_380593	spu-miR-4848a	UGGGUUGAGGCUGAUCGACU	20
unconservative_NW_011876360.1_326254	Bdo-novel-mir-46	UGUGUCCUUAAGAACGUGUGU	21			unconservative_NW_011876389.1_406158	Bdo-novel-mir-54	UAAUAAGCGGAAUGAUAGUUUG	22			unconservative_NW_011872882.1_16282	Bdo-novel-mir-2	GUAGUAUACUGUAUCUGCCAGA	22
unconservative_NW_011876371.1_352291	Bdo-novel-mir-48	UCCGAAGUAGCACCUGUUGGCAAG	24			conservative_NW_011869893.1_2118	cel-miR-358-3p	UUUGGUAUUCUGGCAGAUA	19			unconservative_NW_011875355.1_54363	Bdo-novel-mir-8	AACGUCAAAAUCUCCUGAACG	21
conservative_NW_011875573.1_65873	dme-miR-2489-3p	UAUUGUAUCUCGUCCUGCGCAUAGU	25			conservative_NW_011876172.1_151459	rno-miR-664-1-5p	CUGGCUGGUUGGCUGGCAGCUCU	23			unconservative_NW_011876294.1_226096	Bdo-novel-mir-31	AAUUUGACGAUUGCAAGGUGGU	22
conservative_NW_011875962.1_103568	pma-miR-4582	UCUCGUGUAGGAUCUGCGAAGG	22			conservative_NW_011876272.1_207664	hsa-miR-3192-3p	CUCUGAUCGCCAUUCACUUGG	21			unconservative_NW_011876372.1_352953	Bdo-novel-mir-49	UCGGCUUGAGCGUCCACUCUGA	22
conservative_NW_011876248.1_187937	hsa-miR-6840-3p	CCCCAGGAUUUAGCAGCUAGUC	22			conservative_NW_011876370.1_349305	hsa-miR-1236-3p	UCUCUUCCGUCGGGGCGUGG	20			conservative_NW_011876277.1_211290	gga-miR-21-3p	CAACAACAGCGCGCCAGUCGUU	22
conservative_NW_011876396.1_436970	nve-miR-9468	CAAGUGUACGUAUAUGUUUAUA	22			unconservative_NW_011875980.1_105249	Bdo-novel-mir-14	UUGUAGAUCUACAUAUGUAU	20			conservative_NW_011876287.1_218873	tca-miR-252b-3p	GCCUCGGUGGCGCAGUAG	18
unconservative_NW_011876163.1_148000	Bdo-novel-mir-19	UUACACAAAAUCACAUCGUAGUU	23			conservative_NW_011874942.1_41141	dps-miR-2536-3p	UAUGCGUUCACAUGUAGAUAUGUC	24			conservative_NW_011876347.1_301170	dme-miR-9a-5p	UCUUUGGUGGCCUAGCUUUGAUGA	24
unconservative_NW_011876206.1_164206	Bdo-novel-mir-21	AGGCGGUUCUGAUGGAAGUGGC	22			conservative_NW_011876380.1_377797	tca-miR-3813-5p	UAUUCUGCGUUGGAUUUCGAGA	22			conservative_NW_011876352.1_311613	dps-miR-2548-3p	AUUGGUGUCGCUGUGCUGCAGU	22
unconservative_NW_011876230.1_176538	Bdo-novel-mir-23	AAAUACCGCAAGACUUUUUUA	21			conservative_NW_011876381.1_382682	gga-miR-1784-5p	UUCUGCUCUGUGCGACUUUGAU	22			unconservative_NW_011876290.1_221194	Bdo-novel-mir-30	GCGUGGACGCGACGAUUCCGUA	22
unconservative_NW_011876290.1_221194	Bdo-novel-mir-30	GCGUGGACGCGACGAUUCCGUA	22			unconservative_NW_011875355.1_54363	Bdo-novel-mir-8	AACGUCAAAAUCUCCUGAACG	21			unconservative_NW_011876399.1_455854	Bdo-novel-mir-61	CUACGGUCGGUAAAUUCAGCU	21
unconservative_NW_011876314.1_246719	Bdo-novel-mir-34	AAAAUGGCUUCUACUGGGCUCU	22			unconservative_NW_011876400.1_464203	Bdo-novel-mir-62	CAACACGUGCGGGAUGGGAU	20			conservative_NW_011876317.1_252049	hsa-miR-103a-2-5p	UGCUUCUUUUUGUUUUAUGUU	21
unconservative_NW_011876314.1_246720	Bdo-novel-mir-35	AAAAUGGCUUCUACUGGGCUCU	22			conservative_NW_011874794.1_37476	hsa-miR-8068	UGUUUGUUUGAUGACAGGAGAUAUU	25			conservative_NW_011876347.1_301182	cel-miR-2-3p	UAUCACAGUGGCUGUUCCUU	20
unconservative_NW_011876398.1_448455	Bdo-novel-mir-58	GUCCAUGAAAUUCUUUAUUUCUG	23			conservative_NW_011875220.1_48959	ppc-miR-8338-2-3p	UACGGUUAAUCUUCUUGUGGCUUUG	25			conservative_NW_011876380.1_377797	tca-miR-3813-5p	UAUUCUGCGUUGGAUUUCGAGA	22
conservative_NW_011874695.1_35551	hsa-miR-1539	UCCUGCGCGAGUUGAACUCGGU	22			conservative_NW_011876026.1_112425	hsa-miR-1290	UGGAUUUUAGUCGCCUCUUACGACA	25			unconservative_NW_011875949.1_101737	Bdo-novel-mir-13	UAAACGUCAAAAUCUCCUGAA	21
conservative_NW_011874794.1_37476	hsa-miR-8068	UGUUUGUUUGAUGACAGGAGAUAUU	25			conservative_NW_011876144.1_141459	cte-miR-2701	GCCGCAUUUUUUCGUAGAAUU	21			unconservative_NW_011876388.1_400478	Bdo-novel-mir-53	UCUGUUUCGUCGGCGUCGUCG	21
conservative_NW_011876308.1_239720	tca-miR-3896-3p	UACUGCAAGACUUUUUUGACA	21			conservative_NW_011876347.1_301170	dme-miR-9a-5p	UCUUUGGUGGCCUAGCUUUGAUGA	24			conservative_NW_011874794.1_37476	hsa-miR-8068	UGUUUGUUUGAUGACAGGAGAUAUU	25
conservative_NW_011876381.1_380593	spu-miR-4848a	UGGGUUGAGGCUGAUCGACU	20			unconservative_NW_011875949.1_101737	Bdo-novel-mir-13	UAAACGUCAAAAUCUCCUGAA	21			conservative_NW_011876381.1_382682	gga-miR-1784-5p	UUCUGCUCUGUGCGACUUUGAU	22
unconservative_NW_011875355.1_54363	Bdo-novel-mir-8	AACGUCAAAAUCUCCUGAACG	21			unconservative_NW_011876314.1_246719	Bdo-novel-mir-34	AAAAUGGCUUCUACUGGGCUCU	22			unconservative_NW_011874955.1_41571	Bdo-novel-mir-7	UCGGAUCGGCUUUCAAUGUCCUC	23
unconservative_NW_011876400.1_464829	Bdo-novel-mir-64	GUGAUUGCAGCUUCUCGACGU	21			unconservative_NW_011876314.1_246720	Bdo-novel-mir-35	AAAAUGGCUUCUACUGGGCUCU	22			conservative_NW_011873581.1_21531	cin-miR-183-3p	UUGGUUCAUUUGUAGUUGCAGU	22
conservative_NW_011875469.1_60202	mml-miR-873-3p	UGACUGAUGUAACGUUCCGACGUA	24			conservative_NW_011874201.1_28013	gga-miR-199-3p	UACAGUAGAUAUCGGUUAUAUGCA	24			conservative_NW_011874201.1_28013	gga-miR-199-3p	UACAGUAGAUAUCGGUUAUAUGCA	24
conservative_NW_011875980.1_105243	hsa-miR-4522	UGACUCUGACGUCGUGUA	18			conservative_NW_011876269.1_204495	pma-miR-4572	ACUUGCGUGAACUUGGCU	18			conservative_NW_011876371.1_352367	sme-miR-2149-3p	UUCAGCAGGCUGGAGAAGUGU	21
conservative_NW_011876222.1_171030	aga-miR-1891	GGAGGAGUCGGAGUCCGAGGAA	22			conservative_NW_011876279.1_211985	sma-miR-8407-5p	GGUGAAUAUCUGGUCGGUUGU	21			unconservative_NW_011876342.1_290239	Bdo-novel-mir-41	UGCGGCUGUGAAAUGAGUGCAA	22
conservative_NW_011876283.1_214973	dps-miR-968-3p	AACCUUUUUUCCAUCUCACCAG	22			conservative_NW_011876352.1_311613	dps-miR-2548-3p	AUUGGUGUCGCUGUGCUGCAGU	22			unconservative_NW_011876352.1_310760	Bdo-novel-mir-42	ACGAAUACACUCUAGCUGACACCG	24
conservative_NW_011876358.1_321813	mmu-miR-7094-1-5p	UCUGAAGAACAUAACAGGACGU	22			unconservative_NW_011876230.1_176538	Bdo-novel-mir-23	AAAUACCGCAAGACUUUUUUA	21			unconservative_NW_011876381.1_384296	Bdo-novel-mir-51	CUUUGAUGCGGAUUGUGGCUA	21
conservative_NW_011876397.1_444013	mml-miR-624	AACAAGAUGGCGCUACAUGC	20			unconservative_NW_011876297.1_227923	Bdo-novel-mir-32	UGACUUGAUUUUGAUGGACUU	21			conservative_NW_011875220.1_48959	ppc-miR-8338-2-3p	UACGGUUAAUCUUCUUGUGGCUUUG	25
unconservative_NW_011876308.1_240174	Bdo-novel-mir-33	AAAUACCGCAAGACUUUUUCGA	22			unconservative_NW_011876400.1_464829	Bdo-novel-mir-64	GUGAUUGCAGCUUCUCGACGU	21			conservative_NW_011876109.1_131216	mmu-miR-144-3p	UACAGUAUCUAGAACGAAGUU	21
unconservative_NW_011876400.1_468341	Bdo-novel-mir-65	AGUCGUGCAUAGGAAUGGGUGCU	23			conservative_NW_011876339.1_286190	gga-miR-1458	UUCCUGUGUGGUUCUGCUGCAGC	23			unconservative_NW_011876400.1_464829	Bdo-novel-mir-64	GUGAUUGCAGCUUCUCGACGU	21
conservative_NW_011874201.1_28013	gga-miR-199-3p	UACAGUAGAUAUCGGUUAUAUGCA	24			conservative_NW_011875743.1_79260	bma-miR-5849	UGAAUGAUAGUACUCGGCGACA	22			conservative_NW_011876144.1_141459	cte-miR-2701	GCCGCAUUUUUUCGUAGAAUU	21
conservative_NW_011876338.1_282204	dme-miR-iab-8-5p	UUACGUAUACUGAAGGUAU	19			unconservative_NW_011876266.1_201906	Bdo-novel-mir-27	UUAUAGUGGUCCGAUCUGAACAAUU	25			conservative_NW_011876156.1_145076	cel-miR-67-3p	UCACAACCUCCUUGAGUGAGC	21
conservative_NW_011876380.1_377797	tca-miR-3813-5p	UAUUCUGCGUUGGAUUUCGAGA	22			unconservative_NW_011876388.1_400478	Bdo-novel-mir-53	UCUGUUUCGUCGGCGUCGUCG	21			conservative_NW_011876326.1_261625	dme-miR-308-5p	CGCAGUAUAUUUUUGUGUUAUG	22
unconservative_NW_011876181.1_154018	Bdo-novel-mir-20	AGUCGCGAGUGCGACGACUGU	21			unconservative_NW_011876399.1_455854	Bdo-novel-mir-61	CUACGGUCGGUAAAUUCAGCU	21			unconservative_NW_011876102.1_128943	Bdo-novel-mir-17	ACUUACAACGUUAUUCGAGGCG	22
unconservative_NW_011876372.1_352953	Bdo-novel-mir-49	UCGGCUUGAGCGUCCACUCUGA	22			unconservative_NW_011876308.1_240174	Bdo-novel-mir-33	AAAUACCGCAAGACUUUUUCGA	22			unconservative_NW_011876102.1_129138	Bdo-novel-mir-18	ACUUACAACGUUAUUCGAGGCG	22
unconservative_NW_011876399.1_455854	Bdo-novel-mir-61	CUACGGUCGGUAAAUUCAGCU	21			conservative_NW_011876384.1_391387	dme-miR-929-5p	AAAUUGACUCUAGUAGGGAGU	21			unconservative_NW_011876266.1_201906	Bdo-novel-mir-27	UUAUAGUGGUCCGAUCUGAACAAUU	25
conservative_NW_011875499.1_61931	sme-miR-76-5p	ACAUUCUUCGAACUCGACA	19			unconservative_NW_011876290.1_221194	Bdo-novel-mir-30	GCGUGGACGCGACGAUUCCGUA	22			unconservative_NW_011876282.1_214426	Bdo-novel-mir-28	CUCGAAUAACGUUGUAAGUGU	21
conservative_NW_011876058.1_118061	crm-miR-72-3p	UGCUCGGCUUUAAGUGUCCACU	22			conservative_NW_011876347.1_301182	cel-miR-2-3p	UAUCACAGUGGCUGUUCCUU	20			unconservative_NW_011876282.1_214786	Bdo-novel-mir-29	ACUUACAACGUUAUUCGAGGCG	22
conservative_NW_011876144.1_141459	cte-miR-2701	GCCGCAUUUUUUCGUAGAAUU	21			unconservative_NW_011876206.1_164206	Bdo-novel-mir-21	AGGCGGUUCUGAUGGAAGUGGC	22			unconservative_NW_011876308.1_240174	Bdo-novel-mir-33	AAAUACCGCAAGACUUUUUCGA	22
unconservative_NW_011876266.1_201906	Bdo-novel-mir-27	UUAUAGUGGUCCGAUCUGAACAAUU	25			unconservative_NW_011876371.1_352291	Bdo-novel-mir-48	UCCGAAGUAGCACCUGUUGGCAAG	24			unconservative_NW_011876323.1_258001	Bdo-novel-mir-36	ACUUACAACGUUAUUCGAGGCG	22
conservative_NW_011876381.1_382682	gga-miR-1784-5p	UUCUGCUCUGUGCGACUUUGAU	22			conservative_NW_011876317.1_252049	hsa-miR-103a-2-5p	UGCUUCUUUUUGUUUUAUGUU	21			unconservative_NW_011876323.1_258550	Bdo-novel-mir-37	ACUUACAACGUUAUUCGAGGCG	22
conservative_NW_011876389.1_404773	hsa-miR-548s	UUGGCCAAUAAUUACUCUUACAUGC	25			conservative_NW_011876329.1_267721	sko-miR-193a-5p	UGGGAUUUUUUAGAUCAGCAGU	22			conservative_NW_011876230.1_175986	bta-miR-2284z	AAAAAAGUCUUGCGGUAUUU	20
conservative_NW_011875778.1_82850	hsa-miR-6809-3p	CUUCUCUUCCGUCGGGGCGUG	21			conservative_NW_011875092.1_45330	bta-miR-2448-5p	AUGCGGAUUGUGGCUAGACGC	21			conservative_NW_011876275.1_210248	mmu-miR-296-3p	AAGGGUUGUGACUGGACAUCGUG	23
conservative_NW_011876036.1_113841	cbr-miR-252	UAAGUAGUCGAUUCGCAGGCGA	22			conservative_NW_011875499.1_61931	sme-miR-76-5p	ACAUUCUUCGAACUCGACA	19			conservative_NW_011876339.1_286190	gga-miR-1458	UUCCUGUGUGGUUCUGCUGCAGC	23
unconservative_NW_011876352.1_310760	Bdo-novel-mir-42	ACGAAUACACUCUAGCUGACACCG	24			conservative_NW_011876275.1_210248	mmu-miR-296-3p	AAGGGUUGUGACUGGACAUCGUG	23			conservative_NW_011876144.1_141517	bmo-miR-278-5p	UCGGACGACAUGACCUAGCCAGCGU	25
conservative_NW_011876339.1_286190	gga-miR-1458	UUCCUGUGUGGUUCUGCUGCAGC	23			unconservative_NW_011872882.1_16282	Bdo-novel-mir-2	GUAGUAUACUGUAUCUGCCAGA	22			conservative_NW_011876228.1_173768	mdo-miR-375	UUUUGUUCAGCGAUGAGGCUC	21
conservative_NW_011876347.1_301182	cel-miR-2-3p	UAUCACAGUGGCUGUUCCUU	20			conservative_NW_011876389.1_404773	hsa-miR-548s	UUGGCCAAUAAUUACUCUUACAUGC	25			conservative_NW_011876329.1_267721	sko-miR-193a-5p	UGGGAUUUUUUAGAUCAGCAGU	22
conservative_NW_011876391.1_414344	cel-lin-4-5p	UCCCUGAGACCCUAACUUGUGA	22			conservative_NW_011876398.1_449391	dme-miR-971-3p	UUGGUGUUACUUCUUACAGUGA	22			conservative_NW_011876158.1_146640	tca-miR-932-3p	UGCAAGCAUUGUGGAAGUGAUA	22
unconservative_NW_011872198.1_12331	Bdo-novel-mir-1	AACGUCAAAACCUACUGAACUU	22			conservative_NW_011875778.1_82850	hsa-miR-6809-3p	CUUCUCUUCCGUCGGGGCGUG	21			conservative_NW_011876398.1_449391	dme-miR-971-3p	UUGGUGUUACUUCUUACAGUGA	22
conservative_NW_011876326.1_261625	dme-miR-308-5p	CGCAGUAUAUUUUUGUGUUAUG	22			unconservative_NW_011876342.1_290239	Bdo-novel-mir-41	UGCGGCUGUGAAAUGAGUGCAA	22			conservative_NW_011876317.1_252136	dme-miR-210-3p	CUUGUGCGUGUGACAGCGGCU	21
conservative_NW_011875092.1_45330	bta-miR-2448-5p	AUGCGGAUUGUGGCUAGACGC	21			unconservative_NW_011876381.1_384296	Bdo-novel-mir-51	CUUUGAUGCGGAUUGUGGCUA	21			unconservative_NW_011876398.1_450113	Bdo-novel-mir-60	UUGGCGCUGACAAUAUUUUGCACA	24
conservative_NW_011875220.1_48959	ppc-miR-8338-2-3p	UACGGUUAAUCUUCUUGUGGCUUUG	25			conservative_NW_011876144.1_141517	bmo-miR-278-5p	UCGGACGACAUGACCUAGCCAGCGU	25			conservative_NW_011876400.1_465444	dme-miR-284-3p	GUCAGCAACUUGAUUCCAGCA	21
conservative_NW_011876391.1_414340	bdo-mir-100	AACCCGUAAAUCCGAACUUGUG	22			conservative_NW_011876109.1_131216	mmu-miR-144-3p	UACAGUAUCUAGAACGAAGUU	21			conservative_NW_011876389.1_404773	hsa-miR-548s	UUGGCCAAUAAUUACUCUUACAUGC	25
conservative_NW_011876287.1_218873	tca-miR-252b-3p	GCCUCGGUGGCGCAGUAG	18			conservative_NW_011876228.1_173768	mdo-miR-375	UUUUGUUCAGCGAUGAGGCUC	21			unconservative_NW_011872198.1_12331	Bdo-novel-mir-1	AACGUCAAAACCUACUGAACUU	22
conservative_NW_011876317.1_252049	hsa-miR-103a-2-5p	UGCUUCUUUUUGUUUUAUGUU	21			conservative_NW_011876371.1_352367	sme-miR-2149-3p	UUCAGCAGGCUGGAGAAGUGU	21			unconservative_NW_011875489.1_61402	Bdo-novel-mir-10	ACCCUGCGCGAGUUGAACUCGGU	23
unconservative_NW_011876388.1_400478	Bdo-novel-mir-53	UCUGUUUCGUCGGCGUCGUCG	21			conservative_NW_011876101.1_128875	mmu-miR-297a-5p	AUGUAUGUACGUACUCGAUGGA	22			conservative_NW_011876026.1_112425	hsa-miR-1290	UGGAUUUUAGUCGCCUCUUACGACA	25
unconservative_NW_011876355.1_315818	Bdo-novel-mir-44	ACCAACGACCAUACCACGCUGA	22			unconservative_NW_011876398.1_450113	Bdo-novel-mir-60	UUGGCGCUGACAAUAUUUUGCACA	24			conservative_NW_011876398.1_451707	dre-miR-737-5p	UUUUUUUUGUUCUCUGUCAACA	22
conservative_NW_011876317.1_252136	dme-miR-210-3p	CUUGUGCGUGUGACAGCGGCU	21			conservative_NW_011876287.1_218873	tca-miR-252b-3p	GCCUCGGUGGCGCAGUAG	18			conservative_NW_011876376.1_364412	gga-miR-137-3p	UAUUGCUUGAGAAUACACGUAG	22
conservative_NW_011875526.1_63065	mmu-miR-297a-5p	AUGUAUGUACGUACUCGAUGGA	22			unconservative_NW_011876282.1_214426	Bdo-novel-mir-28	CUCGAAUAACGUUGUAAGUGU	21			conservative_NW_011876254.1_192348	dme-miR-3-3p	UCACUGGGCUUUGUUUAUCUCA	22
conservative_NW_011876109.1_131216	mmu-miR-144-3p	UACAGUAUCUAGAACGAAGUU	21			conservative_NW_011876230.1_175986	bta-miR-2284z	AAAAAAGUCUUGCGGUAUUU	20			unconservative_NW_011873642.1_22072	Bdo-novel-mir-3	AUUUUUGAGACUUGAGACGAU	21
conservative_NW_011876398.1_451707	dre-miR-737-5p	UUUUUUUUGUUCUCUGUCAACA	22			unconservative_NW_011876102.1_128943	Bdo-novel-mir-17	ACUUACAACGUUAUUCGAGGCG	22			conservative_NW_011876396.1_435483	cel-miR-49-3p	UAGCACCAUGAGAUUCAGCUC	21
unconservative_NW_011876282.1_214426	Bdo-novel-mir-28	CUCGAAUAACGUUGUAAGUGU	21			unconservative_NW_011876102.1_129138	Bdo-novel-mir-18	ACUUACAACGUUAUUCGAGGCG	22			conservative_NW_011872198.1_12327	str-miR-8399-5p	GUUCAGUAGGUUUUGACGUUUA	22
unconservative_NW_011876297.1_227923	Bdo-novel-mir-32	UGACUUGAUUUUGAUGGACUU	21			unconservative_NW_011876282.1_214786	Bdo-novel-mir-29	ACUUACAACGUUAUUCGAGGCG	22			conservative_NW_011876347.1_301178	cel-miR-44-3p	UGACUAGACCGAACACUCGUGCU	23
conservative_NW_011876228.1_173768	mdo-miR-375	UUUUGUUCAGCGAUGAGGCUC	21			unconservative_NW_011876323.1_258001	Bdo-novel-mir-36	ACUUACAACGUUAUUCGAGGCG	22			conservative_NW_011876391.1_414344	cel-lin-4-5p	UCCCUGAGACCCUAACUUGUGA	22
unconservative_NW_011876381.1_384296	Bdo-novel-mir-51	CUUUGAUGCGGAUUGUGGCUA	21			unconservative_NW_011876323.1_258550	Bdo-novel-mir-37	ACUUACAACGUUAUUCGAGGCG	22			unconservative_NW_011876355.1_315818	Bdo-novel-mir-44	ACCAACGACCAUACCACGCUGA	22
conservative_NW_011872198.1_12327	str-miR-8399-5p	GUUCAGUAGGUUUUGACGUUUA	22			conservative_NW_011876326.1_261625	dme-miR-308-5p	CGCAGUAUAUUUUUGUGUUAUG	22			conservative_NW_011876254.1_192349	hsa-miR-651-3p	UAAGGAAAUAGUAGCCGUGAUU	22
conservative_NW_011876371.1_352367	sme-miR-2149-3p	UUCAGCAGGCUGGAGAAGUGU	21			conservative_NW_011876158.1_146640	tca-miR-932-3p	UGCAAGCAUUGUGGAAGUGAUA	22			conservative_NW_011876357.1_319745	hsa-miR-96-5p	CUUGGCACUGGGAGAAUUCACA	22
conservative_NW_011876384.1_391387	dme-miR-929-5p	AAAUUGACUCUAGUAGGGAGU	21			unconservative_NW_011875489.1_61402	Bdo-novel-mir-10	ACCCUGCGCGAGUUGAACUCGGU	23			conservative_NW_011876374.1_359237	dme-miR-79-5p	GCUUUGGCGCUUUAGCUGUAUGA	23
unconservative_NW_011876398.1_450113	Bdo-novel-mir-60	UUGGCGCUGACAAUAUUUUGCACA	24			conservative_NW_011876317.1_252136	dme-miR-210-3p	CUUGUGCGUGUGACAGCGGCU	21			conservative_NW_011876321.1_255485	dme-miR-124-5p	GGUAUCCACUGUAGGCCUAUAUG	23
unconservative_NW_011876102.1_128943	Bdo-novel-mir-17	ACUUACAACGUUAUUCGAGGCG	22			conservative_NW_011876156.1_145076	cel-miR-67-3p	UCACAACCUCCUUGAGUGAGC	21			unconservative_NW_011875596.1_67501	Bdo-novel-mir-11	AACGUCAAAAUCUCCUGAACUU	22
unconservative_NW_011876102.1_129138	Bdo-novel-mir-18	ACUUACAACGUUAUUCGAGGCG	22			unconservative_NW_011876355.1_315818	Bdo-novel-mir-44	ACCAACGACCAUACCACGCUGA	22			conservative_NW_011876229.1_175340	dme-miR-970-3p	UCAUAAGACACACGCGGCUAU	21
unconservative_NW_011876282.1_214786	Bdo-novel-mir-29	ACUUACAACGUUAUUCGAGGCG	22			conservative_NW_011876376.1_364412	gga-miR-137-3p	UAUUGCUUGAGAAUACACGUAG	22			unconservative_NW_011876390.1_408174	Bdo-novel-mir-55	CAUCUGGUAGACUUUUGGUCCGGC	24
unconservative_NW_011876323.1_258001	Bdo-novel-mir-36	ACUUACAACGUUAUUCGAGGCG	22			conservative_NW_011876394.1_425370	dme-miR-4977-3p	ACUUGCACCGUACAUUCUGCCGAUU	25			conservative_NW_011876381.1_381666	dme-miR-1000-5p	AUAUUGUCCUGUCACAGCAGU	21
unconservative_NW_011876323.1_258550	Bdo-novel-mir-37	ACUUACAACGUUAUUCGAGGCG	22			unconservative_NW_011873642.1_22072	Bdo-novel-mir-3	AUUUUUGAGACUUGAGACGAU	21			conservative_NW_011876394.1_425370	dme-miR-4977-3p	ACUUGCACCGUACAUUCUGCCGAUU	25
conservative_NW_011876144.1_141517	bmo-miR-278-5p	UCGGACGACAUGACCUAGCCAGCGU	25			conservative_NW_011876347.1_301178	cel-miR-44-3p	UGACUAGACCGAACACUCGUGCU	23			conservative_NW_011876224.1_171911	hsa-miR-99a-3p	GAAGCUCGUCUCUACAGGUAUCU	23
unconservative_NW_011875489.1_61402	Bdo-novel-mir-10	ACCCUGCGCGAGUUGAACUCGGU	23			unconservative_NW_011876390.1_408174	Bdo-novel-mir-55	CAUCUGGUAGACUUUUGGUCCGGC	24			conservative_NW_011876206.1_164424	bmo-miR-3226	ACUAUUUUUAACUCAAAGAGGC	22
conservative_NW_011876156.1_145076	cel-miR-67-3p	UCACAACCUCCUUGAGUGAGC	21			conservative_NW_011876391.1_414344	cel-lin-4-5p	UCCCUGAGACCCUAACUUGUGA	22			conservative_NW_011875954.1_102476	cel-miR-87-3p	UUGAGCAAAAUUUCAGGUGUGU	22
conservative_NW_011876394.1_425370	dme-miR-4977-3p	ACUUGCACCGUACAUUCUGCCGAUU	25			unconservative_NW_011875596.1_67501	Bdo-novel-mir-11	AACGUCAAAAUCUCCUGAACUU	22			conservative_NW_011876137.1_138759	dme-miR-958-3p	UGAGAUUCUUCUAAUCUACUGG	22
conservative_NW_011876230.1_175986	bta-miR-2284z	AAAAAAGUCUUGCGGUAUUU	20			conservative_NW_011876254.1_192348	dme-miR-3-3p	UCACUGGGCUUUGUUUAUCUCA	22			conservative_NW_011876257.1_194054	dme-miR-987-5p	UAAAGUAAAUAGUCUGGAUUGAUG	24
conservative_NW_011876391.1_414341	hsa-let-7a-3p	CUAUACAACGUGCUAGCUUUCU	22			conservative_NW_011876396.1_435483	cel-miR-49-3p	UAGCACCAUGAGAUUCAGCUC	21			conservative_NW_011876183.1_154577	dvi-miR-996-5p	GGCGAACAUGGAUCUAGUGCACG	23
conservative_NW_011876398.1_449391	dme-miR-971-3p	UUGGUGUUACUUCUUACAGUGA	22			unconservative_NW_011872198.1_12331	Bdo-novel-mir-1	AACGUCAAAACCUACUGAACUU	22			conservative_NW_011876391.1_414340	bdo-mir-100	AACCCGUAAAUCCGAACUUGUG	22
conservative_NW_011876275.1_210248	mmu-miR-296-3p	AAGGGUUGUGACUGGACAUCGUG	23			unconservative_NW_011876210.1_166161	Bdo-novel-mir-22	UGCGACGACUGUUUGUUUGAUGAC	24			unconservative_NW_011876210.1_166161	Bdo-novel-mir-22	UGCGACGACUGUUUGUUUGAUGAC	24
unconservative_NW_011876342.1_290239	Bdo-novel-mir-41	UGCGGCUGUGAAAUGAGUGCAA	22			conservative_NW_011876400.1_465444	dme-miR-284-3p	GUCAGCAACUUGAUUCCAGCA	21			conservative_NW_011875460.1_59607	dme-miR-927-5p	UUUAGAAUUCCUACGCUUUACC	22
conservative_NW_011876254.1_192348	dme-miR-3-3p	UCACUGGGCUUUGUUUAUCUCA	22			conservative_NW_011875954.1_102476	cel-miR-87-3p	UUGAGCAAAAUUUCAGGUGUGU	22			conservative_NW_011876123.1_134749	bdo-miR-981	UUCGUUGUCGACGAAACCUGCA	22
conservative_NW_011876329.1_267721	sko-miR-193a-5p	UGGGAUUUUUUAGAUCAGCAGU	22			conservative_NW_011876224.1_171911	hsa-miR-99a-3p	GAAGCUCGUCUCUACAGGUAUCU	23			conservative_NW_011876391.1_414341	hsa-let-7a-3p	CUAUACAACGUGCUAGCUUUCU	22
conservative_NW_011876347.1_301178	cel-miR-44-3p	UGACUAGACCGAACACUCGUGCU	23			conservative_NW_011876374.1_359237	dme-miR-79-5p	GCUUUGGCGCUUUAGCUGUAUGA	23			conservative_NW_011876385.1_394707	dme-miR-988-5p	GUGUGAUUUGUAGCAAAGUGAU	22
conservative_NW_011876158.1_146640	tca-miR-932-3p	UGCAAGCAUUGUGGAAGUGAUA	22			conservative_NW_011872198.1_12327	str-miR-8399-5p	GUUCAGUAGGUUUUGACGUUUA	22			unconservative_NW_011875678.1_73580	Bdo-novel-mir-12	AAAAGAAGGAAUAUGGAGCUGA	22
unconservative_NW_011873642.1_22072	Bdo-novel-mir-3	AUUUUUGAGACUUGAGACGAU	21			conservative_NW_011876206.1_164424	bmo-miR-3226	ACUAUUUUUAACUCAAAGAGGC	22			conservative_NW_011876338.1_283203	dme-miR-iab-4-5p	ACGUAUACUGAAUGUAUCCUGA	22
unconservative_NW_011876210.1_166161	Bdo-novel-mir-22	UGCGACGACUGUUUGUUUGAUGAC	24			conservative_NW_011876357.1_319745	hsa-miR-96-5p	CUUGGCACUGGGAGAAUUCACA	22			conservative_NW_011875133.1_46630	hsa-miR-25-3p	UAUUGCACAAUCCCCGGCCUGA	22
unconservative_NW_011875596.1_67501	Bdo-novel-mir-11	AACGUCAAAAUCUCCUGAACUU	22			conservative_NW_011876321.1_255485	dme-miR-124-5p	GGUAUCCACUGUAGGCCUAUAUG	23			conservative_NW_011876400.1_468415	dme-miR-282-5p	UAGCCUCUACUAGGCUUUGUCU	22
conservative_NW_011876374.1_359237	dme-miR-79-5p	GCUUUGGCGCUUUAGCUGUAUGA	23			conservative_NW_011876183.1_154577	dvi-miR-996-5p	GGCGAACAUGGAUCUAGUGCACG	23			unconservative_NW_011876249.1_188539	Bdo-novel-mir-24	CGGUCCGUCAUAUGGCAAUCUAAC	24
conservative_NW_011876376.1_364412	gga-miR-137-3p	UAUUGCUUGAGAAUACACGUAG	22			conservative_NW_011876391.1_414341	hsa-let-7a-3p	CUAUACAACGUGCUAGCUUUCU	22			conservative_NW_011876187.1_155332	dme-miR-252-5p	CUAAGUACUAGUGCCGCAGGAG	22
conservative_NW_011876396.1_435483	cel-miR-49-3p	UAGCACCAUGAGAUUCAGCUC	21			conservative_NW_011876257.1_194054	dme-miR-987-5p	UAAAGUAAAUAGUCUGGAUUGAUG	24			conservative_NW_011876021.1_111888	dme-miR-278-3p	UCGGUGGGACUUUCGUCCGUUU	22
conservative_NW_011876400.1_465444	dme-miR-284-3p	GUCAGCAACUUGAUUCCAGCA	21			conservative_NW_011876229.1_175340	dme-miR-970-3p	UCAUAAGACACACGCGGCUAU	21			conservative_NW_011876398.1_448452	aca-miR-5394-5p	UCCAUGAAAUUCUGUAAUUCUG	22
conservative_NW_011875954.1_102476	cel-miR-87-3p	UUGAGCAAAAUUUCAGGUGUGU	22			conservative_NW_011876254.1_192349	hsa-miR-651-3p	UAAGGAAAUAGUAGCCGUGAUU	22			conservative_NW_011876315.1_249027	cel-miR-50-5p	AGAUAUGUUUGAUAUUCUUGGUUG	24
conservative_NW_011876254.1_192349	hsa-miR-651-3p	UAAGGAAAUAGUAGCCGUGAUU	22			conservative_NW_011875460.1_59607	dme-miR-927-5p	UUUAGAAUUCCUACGCUUUACC	22			conservative_NW_011876328.1_265374	dme-miR-12-5p	UGAGUAUUACAUCAGGUACUGGU	23
conservative_NW_011876183.1_154577	dvi-miR-996-5p	GGCGAACAUGGAUCUAGUGCACG	23			conservative_NW_011876381.1_381666	dme-miR-1000-5p	AUAUUGUCCUGUCACAGCAGU	21			conservative_NW_011876301.1_232332	dme-miR-315-5p	UUUUGAUUGUUGCUCAGAAAGCC	23
conservative_NW_011876321.1_255485	dme-miR-124-5p	GGUAUCCACUGUAGGCCUAUAUG	23			conservative_NW_011876137.1_138759	dme-miR-958-3p	UGAGAUUCUUCUAAUCUACUGG	22			conservative_NW_011876336.1_278203	dme-miR-316-5p	UGUCUUUUUCCGCUUACUGUCG	22
conservative_NW_011876357.1_319745	hsa-miR-96-5p	CUUGGCACUGGGAGAAUUCACA	22			unconservative_NW_011875678.1_73580	Bdo-novel-mir-12	AAAAGAAGGAAUAUGGAGCUGA	22			conservative_NW_011876374.1_359239	dme-miR-275-3p	CCAGGUACUUAGUGACUCUCA	21
conservative_NW_011876206.1_164424	bmo-miR-3226	ACUAUUUUUAACUCAAAGAGGC	22			conservative_NW_011876385.1_394707	dme-miR-988-5p	GUGUGAUUUGUAGCAAAGUGAU	22			conservative_NW_011876397.1_442755	dme-miR-317-3p	UGAACACAGCUGGUGGUAUCUC	22
conservative_NW_011876224.1_171911	hsa-miR-99a-3p	GAAGCUCGUCUCUACAGGUAUCU	23			conservative_NW_011875133.1_46630	hsa-miR-25-3p	UAUUGCACAAUCCCCGGCCUGA	22			conservative_NW_011876386.1_395167	dme-miR-276a-3p	UAGGAACUUAAUACCGUGCUCU	22
conservative_NW_011876229.1_175340	dme-miR-970-3p	UCAUAAGACACACGCGGCUAU	21			conservative_NW_011876400.1_468415	dme-miR-282-5p	UAGCCUCUACUAGGCUUUGUCU	22			conservative_NW_011876328.1_265372	hsa-miR-216a-5p	UAAUCUCAAUUUGUAACUGUG	21
conservative_NW_011876257.1_194054	dme-miR-987-5p	UAAAGUAAAUAGUCUGGAUUGAUG	24			conservative_NW_011876123.1_134749	bdo-miR-981	UUCGUUGUCGACGAAACCUGCA	22			conservative_NW_011876279.1_212496	hsa-miR-375	UUUGUUCGUUUGGCUUAAGUU	21
conservative_NW_011876381.1_381666	dme-miR-1000-5p	AUAUUGUCCUGUCACAGCAGU	21			conservative_NW_011876398.1_448452	aca-miR-5394-5p	UCCAUGAAAUUCUGUAAUUCUG	22			conservative_NW_011876332.1_271960	dme-miR-999-3p	UGUUAACUGUAAGACUGUGUCU	22
conservative_NW_011876385.1_394707	dme-miR-988-5p	GUGUGAUUUGUAGCAAAGUGAU	22			unconservative_NW_011876249.1_188539	Bdo-novel-mir-24	CGGUCCGUCAUAUGGCAAUCUAAC	24			conservative_NW_011876379.1_374419	mmu-miR-183-5p	AAUGGCACUGGAAGAAUUCACGGG	24
conservative_NW_011875460.1_59607	dme-miR-927-5p	UUUAGAAUUCCUACGCUUUACC	22			conservative_NW_011876315.1_249027	cel-miR-50-5p	AGAUAUGUUUGAUAUUCUUGGUUG	24			conservative_NW_011876218.1_168973	mse-miR-281	CUGUCAUGGAAUUGCUCUUUUU	22
unconservative_NW_011875678.1_73580	Bdo-novel-mir-12	AAAAGAAGGAAUAUGGAGCUGA	22			conservative_NW_011876187.1_155332	dme-miR-252-5p	CUAAGUACUAGUGCCGCAGGAG	22			conservative_NW_011876033.1_113651	dme-miR-7-5p	UGGAAGACUAGUGAUUUUGUUGUU	24
conservative_NW_011876400.1_468415	dme-miR-282-5p	UAGCCUCUACUAGGCUUUGUCU	22			conservative_NW_011876338.1_283203	dme-miR-iab-4-5p	ACGUAUACUGAAUGUAUCCUGA	22			conservative_NW_011876328.1_265066	dps-miR-31b	UGGCAAGAUGUCGGAAUAGCU	21
unconservative_NW_011876390.1_408174	Bdo-novel-mir-55	CAUCUGGUAGACUUUUGGUCCGGC	24			conservative_NW_011876336.1_278203	dme-miR-316-5p	UGUCUUUUUCCGCUUACUGUCG	22			conservative_NW_011876165.1_148768	dme-miR-14-3p	UCAGUCUUUUUCUCUCUCCUAU	22
conservative_NW_011876137.1_138759	dme-miR-958-3p	UGAGAUUCUUCUAAUCUACUGG	22			conservative_NW_011876301.1_232332	dme-miR-315-5p	UUUUGAUUGUUGCUCAGAAAGCC	23			conservative_NW_011876328.1_265368	dme-miR-283-5p	AAAUAUCAGCUGGUAAUUCUGGG	23
unconservative_NW_011876249.1_188539	Bdo-novel-mir-24	CGGUCCGUCAUAUGGCAAUCUAAC	24			conservative_NW_011876021.1_111888	dme-miR-278-3p	UCGGUGGGACUUUCGUCCGUUU	22			conservative_NW_011872714.1_15271	cel-miR-238-3p	AUUGUACUUCAUCAGGUGCUCUGG	24
conservative_NW_011875133.1_46630	hsa-miR-25-3p	UAUUGCACAAUCCCCGGCCUGA	22			conservative_NW_011876328.1_265374	dme-miR-12-5p	UGAGUAUUACAUCAGGUACUGGU	23			conservative_NW_011876273.1_208565	mmu-miR-184-3p	UGGACGGAGAACUGAUAAGGGC	22
conservative_NW_011876398.1_448452	aca-miR-5394-5p	UCCAUGAAAUUCUGUAAUUCUG	22			conservative_NW_011876386.1_395167	dme-miR-276a-3p	UAGGAACUUAAUACCGUGCUCU	22			conservative_NW_011876338.1_282778	dme-miR-10-5p	ACCCUGUAGAUCCGAAUUUGUU	22
conservative_NW_011876338.1_283203	dme-miR-iab-4-5p	ACGUAUACUGAAUGUAUCCUGA	22			conservative_NW_011876328.1_265372	hsa-miR-216a-5p	UAAUCUCAAUUUGUAACUGUG	21			conservative_NW_011876275.1_209873	cel-miR-80-3p	UGAGAUCAUUUUGAAAGCUGAU	22
conservative_NW_011876315.1_249027	cel-miR-50-5p	AGAUAUGUUUGAUAUUCUUGGUUG	24			conservative_NW_011876397.1_442755	dme-miR-317-3p	UGAACACAGCUGGUGGUAUCUC	22			conservative_NW_011876308.1_240158	dme-miR-8-3p	UAAUACUGUCAGGUAAAGAUGUC	23
conservative_NW_011876187.1_155332	dme-miR-252-5p	CUAAGUACUAGUGCCGCAGGAG	22			conservative_NW_011876218.1_168973	mse-miR-281	CUGUCAUGGAAUUGCUCUUUUU	22			conservative_NW_011875071.1_44756	cel-miR-1-3p	UGGAAUGUAAAGAAGUAUGGAG	22
conservative_NW_011876123.1_134749	bdo-miR-981	UUCGUUGUCGACGAAACCUGCA	22			conservative_NW_011872714.1_15274	dme-miR-275-3p	UCAGGUACCUGAAGUAGCGCGCG	23
conservative_NW_011876336.1_278203	dme-miR-316-5p	UGUCUUUUUCCGCUUACUGUCG	22			conservative_NW_011876033.1_113651	dme-miR-7-5p	UGGAAGACUAGUGAUUUUGUUGUU	24
conservative_NW_011876301.1_232332	dme-miR-315-5p	UUUUGAUUGUUGCUCAGAAAGCC	23			conservative_NW_011876379.1_374419	mmu-miR-183-5p	AAUGGCACUGGAAGAAUUCACGGG	24
conservative_NW_011876328.1_265372	hsa-miR-216a-5p	UAAUCUCAAUUUGUAACUGUG	21			conservative_NW_011876279.1_212496	hsa-miR-375	UUUGUUCGUUUGGCUUAAGUU	21
conservative_NW_011876021.1_111888	dme-miR-278-3p	UCGGUGGGACUUUCGUCCGUUU	22			conservative_NW_011876332.1_271960	dme-miR-999-3p	UGUUAACUGUAAGACUGUGUCU	22
conservative_NW_011876386.1_395167	dme-miR-276a-3p	UAGGAACUUAAUACCGUGCUCU	22			conservative_NW_011876165.1_148768	dme-miR-14-3p	UCAGUCUUUUUCUCUCUCCUAU	22
conservative_NW_011876328.1_265374	dme-miR-12-5p	UGAGUAUUACAUCAGGUACUGGU	23			conservative_NW_011876328.1_265066	dps-miR-31b	UGGCAAGAUGUCGGAAUAGCU	21
conservative_NW_011872714.1_15274	dme-miR-275-3p	UCAGGUACCUGAAGUAGCGCGCG	23			conservative_NW_011876328.1_265368	dme-miR-283-5p	AAAUAUCAGCUGGUAAUUCUGGG	23
conservative_NW_011876033.1_113651	dme-miR-7-5p	UGGAAGACUAGUGAUUUUGUUGUU	24			conservative_NW_011876308.1_240158	dme-miR-8-3p	UAAUACUGUCAGGUAAAGAUGUC	23
conservative_NW_011876397.1_442755	dme-miR-317-3p	UGAACACAGCUGGUGGUAUCUC	22			conservative_NW_011876338.1_282778	dme-miR-10-5p	ACCCUGUAGAUCCGAAUUUGUU	22
conservative_NW_011876218.1_168973	mse-miR-281	CUGUCAUGGAAUUGCUCUUUUU	22			conservative_NW_011872714.1_15271	cel-miR-238-3p	AUUGUACUUCAUCAGGUGCUCUGG	24
conservative_NW_011876379.1_374419	mmu-miR-183-5p	AAUGGCACUGGAAGAAUUCACGGG	24			conservative_NW_011876275.1_209873	cel-miR-80-3p	UGAGAUCAUUUUGAAAGCUGAU	22
conservative_NW_011876165.1_148768	dme-miR-14-3p	UCAGUCUUUUUCUCUCUCCUAU	22			conservative_NW_011876273.1_208565	mmu-miR-184-3p	UGGACGGAGAACUGAUAAGGGC	22
conservative_NW_011876279.1_212496	hsa-miR-375	UUUGUUCGUUUGGCUUAAGUU	21			conservative_NW_011875071.1_44756	cel-miR-1-3p	UGGAAUGUAAAGAAGUAUGGAG	22
conservative_NW_011876332.1_271960	dme-miR-999-3p	UGUUAACUGUAAGACUGUGUCU	22
conservative_NW_011876328.1_265066	dps-miR-31b	UGGCAAGAUGUCGGAAUAGCU	21
conservative_NW_011872714.1_15271	cel-miR-238-3p	AUUGUACUUCAUCAGGUGCUCUGG	24
conservative_NW_011876328.1_265368	dme-miR-283-5p	AAAUAUCAGCUGGUAAUUCUGGG	23
conservative_NW_011876308.1_240158	dme-miR-8-3p	UAAUACUGUCAGGUAAAGAUGUC	23
conservative_NW_011876338.1_282778	dme-miR-10-5p	ACCCUGUAGAUCCGAAUUUGUU	22
conservative_NW_011876273.1_208565	mmu-miR-184-3p	UGGACGGAGAACUGAUAAGGGC	22
conservative_NW_011876275.1_209873	cel-miR-80-3p	UGAGAUCAUUUUGAAAGCUGAU	22
conservative_NW_011875071.1_44756	cel-miR-1-3p	UGGAAUGUAAAGAAGUAUGGAG	22

## Sheet: Overlap
Table S4.List of total identification, respective and overlapped known and novel miRNAs in three developmental stages of Bactrocera dorsalis.
#ID	name	miRNA_Seq	miRNA_Length
conservative_NW_011876398.1_448452	aca-miR-5394-5p	UCCAUGAAAUUCUGUAAUUCUG	22
conservative_NW_011876391.1_414340	bdo-mir-100	AACCCGUAAAUCCGAACUUGUG	22
conservative_NW_011876222.1_171030	aga-miR-1891	GGAGGAGUCGGAGUCCGAGGAA	22
conservative_NW_011875667.1_72820	ame-miR-9873	UAUUAUUUUAUGUAAUUUGUGGGAG	25
conservative_NW_011876123.1_134749	bdo-miR-981	UUCGUUGUCGACGAAACCUGCA	22
unconservative_NW_011872198.1_12331	Bdo-novel-mir-1	AACGUCAAAACCUACUGAACUU	22
unconservative_NW_011875489.1_61402	Bdo-novel-mir-10	ACCCUGCGCGAGUUGAACUCGGU	23
unconservative_NW_011875596.1_67501	Bdo-novel-mir-11	AACGUCAAAAUCUCCUGAACUU	22
unconservative_NW_011875678.1_73580	Bdo-novel-mir-12	AAAAGAAGGAAUAUGGAGCUGA	22
unconservative_NW_011875949.1_101737	Bdo-novel-mir-13	UAAACGUCAAAAUCUCCUGAA	21
unconservative_NW_011875980.1_105249	Bdo-novel-mir-14	UUGUAGAUCUACAUAUGUAU	20
unconservative_NW_011875986.1_105755	Bdo-novel-mir-15	UACGGAAAGGGGGCUUAGGUG	21
unconservative_NW_011876001.1_107991	Bdo-novel-mir-16	UACUACUGCCAAUGAUUUUGACGAA	25
unconservative_NW_011876102.1_128943	Bdo-novel-mir-17	ACUUACAACGUUAUUCGAGGCG	22
unconservative_NW_011876102.1_129138	Bdo-novel-mir-18	ACUUACAACGUUAUUCGAGGCG	22
unconservative_NW_011872882.1_16282	Bdo-novel-mir-2	GUAGUAUACUGUAUCUGCCAGA	22
unconservative_NW_011876181.1_154018	Bdo-novel-mir-20	AGUCGCGAGUGCGACGACUGU	21
unconservative_NW_011876206.1_164206	Bdo-novel-mir-21	AGGCGGUUCUGAUGGAAGUGGC	22
unconservative_NW_011876210.1_166161	Bdo-novel-mir-22	UGCGACGACUGUUUGUUUGAUGAC	24
unconservative_NW_011876230.1_176538	Bdo-novel-mir-23	AAAUACCGCAAGACUUUUUUA	21
unconservative_NW_011876249.1_188539	Bdo-novel-mir-24	CGGUCCGUCAUAUGGCAAUCUAAC	24
unconservative_NW_011876258.1_195155	Bdo-novel-mir-25	GAAAAUGCGCUCGGCUCGGCUU	22
unconservative_NW_011876266.1_201906	Bdo-novel-mir-27	UUAUAGUGGUCCGAUCUGAACAAUU	25
unconservative_NW_011876282.1_214426	Bdo-novel-mir-28	CUCGAAUAACGUUGUAAGUGU	21
unconservative_NW_011876282.1_214786	Bdo-novel-mir-29	ACUUACAACGUUAUUCGAGGCG	22
unconservative_NW_011873642.1_22072	Bdo-novel-mir-3	AUUUUUGAGACUUGAGACGAU	21
unconservative_NW_011876290.1_221194	Bdo-novel-mir-30	GCGUGGACGCGACGAUUCCGUA	22
unconservative_NW_011876294.1_226096	Bdo-novel-mir-31	AAUUUGACGAUUGCAAGGUGGU	22
unconservative_NW_011876297.1_227923	Bdo-novel-mir-32	UGACUUGAUUUUGAUGGACUU	21
unconservative_NW_011876308.1_240174	Bdo-novel-mir-33	AAAUACCGCAAGACUUUUUCGA	22
unconservative_NW_011876314.1_246719	Bdo-novel-mir-34	AAAAUGGCUUCUACUGGGCUCU	22
unconservative_NW_011876314.1_246720	Bdo-novel-mir-35	AAAAUGGCUUCUACUGGGCUCU	22
unconservative_NW_011876323.1_258001	Bdo-novel-mir-36	ACUUACAACGUUAUUCGAGGCG	22
unconservative_NW_011876323.1_258550	Bdo-novel-mir-37	ACUUACAACGUUAUUCGAGGCG	22
unconservative_NW_011876326.1_262128	Bdo-novel-mir-38	CACGUUCUUAAGGACACAGUUA	22
unconservative_NW_011876328.1_266057	Bdo-novel-mir-39	UGCUGAACACACAGAGAGCGACG	23
unconservative_NW_011876330.1_269137	Bdo-novel-mir-40	AACGGAUGACAGAUAAUUUGUC	22
unconservative_NW_011876342.1_290239	Bdo-novel-mir-41	UGCGGCUGUGAAAUGAGUGCAA	22
unconservative_NW_011876352.1_310760	Bdo-novel-mir-42	ACGAAUACACUCUAGCUGACACCG	24
unconservative_NW_011876352.1_311704	Bdo-novel-mir-43	AGACCCGACGGACGUGGAACGU	22
unconservative_NW_011876355.1_315818	Bdo-novel-mir-44	ACCAACGACCAUACCACGCUGA	22
unconservative_NW_011876359.1_322955	Bdo-novel-mir-45	AUGUGUUUAUAUAAGUGU	18
unconservative_NW_011876360.1_326254	Bdo-novel-mir-46	UGUGUCCUUAAGAACGUGUGU	21
unconservative_NW_011876361.1_328256	Bdo-novel-mir-47	AUAUCGGCUGAUAAAGAAAAC	21
unconservative_NW_011876371.1_352291	Bdo-novel-mir-48	UCCGAAGUAGCACCUGUUGGCAAG	24
unconservative_NW_011876372.1_352953	Bdo-novel-mir-49	UCGGCUUGAGCGUCCACUCUGA	22
unconservative_NW_011874241.1_28418	Bdo-novel-mir-5	UGCGUUUGUUUAUGUAUUUGCUUUG	25
unconservative_NW_011876381.1_384296	Bdo-novel-mir-51	CUUUGAUGCGGAUUGUGGCUA	21
unconservative_NW_011876388.1_400478	Bdo-novel-mir-53	UCUGUUUCGUCGGCGUCGUCG	21
unconservative_NW_011876389.1_406158	Bdo-novel-mir-54	UAAUAAGCGGAAUGAUAGUUUG	22
unconservative_NW_011876390.1_408174	Bdo-novel-mir-55	CAUCUGGUAGACUUUUGGUCCGGC	24
unconservative_NW_011876392.1_418147	Bdo-novel-mir-56	GAAAAUGCGCUCGGCUCGGCUU	22
unconservative_NW_011876395.1_428631	Bdo-novel-mir-57	UGCGCUGUUGCCUGGCACUUUG	22
unconservative_NW_011876398.1_448455	Bdo-novel-mir-58	GUCCAUGAAAUUCUUUAUUUCUG	23
unconservative_NW_011876398.1_449265	Bdo-novel-mir-59	UUUUUGUGAUUGUUGCUGUUG	21
unconservative_NW_011874899.1_39989	Bdo-novel-mir-6	UCAAGUAUUACGUCGGGAGGAUG	23
unconservative_NW_011876398.1_450113	Bdo-novel-mir-60	UUGGCGCUGACAAUAUUUUGCACA	24
unconservative_NW_011876399.1_455854	Bdo-novel-mir-61	CUACGGUCGGUAAAUUCAGCU	21
unconservative_NW_011876400.1_464203	Bdo-novel-mir-62	CAACACGUGCGGGAUGGGAU	20
unconservative_NW_011876400.1_464765	Bdo-novel-mir-63	AAUGUGCGACUGUGGCGGCAGCAC	24
unconservative_NW_011876400.1_464829	Bdo-novel-mir-64	GUGAUUGCAGCUUCUCGACGU	21
unconservative_NW_011876400.1_468341	Bdo-novel-mir-65	AGUCGUGCAUAGGAAUGGGUGCU	23
unconservative_NW_011875355.1_54363	Bdo-novel-mir-8	AACGUCAAAAUCUCCUGAACG	21
unconservative_NW_011875469.1_60136	Bdo-novel-mir-9	UCGGAACGUUACAUCAGUCAAAU	23
conservative_NW_011875743.1_79260	bma-miR-5849	UGAAUGAUAGUACUCGGCGACA	22
conservative_NW_011876144.1_141517	bmo-miR-278-5p	UCGGACGACAUGACCUAGCCAGCGU	25
conservative_NW_011876206.1_164424	bmo-miR-3226	ACUAUUUUUAACUCAAAGAGGC	22
conservative_NW_011876301.1_233724	bmo-miR-3422	AGGAUCUAUCAGAUGUUAAGCUGA	24
conservative_NW_011875849.1_90157	bmo-miR-71-3p	UUCUCACUUUAGCUCGCC	18
conservative_NW_011876388.1_402482	bta-miR-2284l	AAAAGUUGCAUUGGAAUCAGG	21
conservative_NW_011876230.1_175986	bta-miR-2284z	AAAAAAGUCUUGCGGUAUUU	20
conservative_NW_011875226.1_49322	bta-miR-2428	AGGCUGGAGAAGUGUUCCCUCC	22
conservative_NW_011875092.1_45330	bta-miR-2448-5p	AUGCGGAUUGUGGCUAGACGC	21
conservative_NW_011876179.1_153420	bta-miR-3431	ACUCAGUCCGAAGUAGCACCU	21
conservative_NW_011876111.1_131541	bta-miR-6533	UGCGGCAGCUACCUACUGGGU	21
conservative_NW_011876036.1_113841	cbr-miR-252	UAAGUAGUCGAUUCGCAGGCGA	22
conservative_NW_011876391.1_414344	cel-lin-4-5p	UCCCUGAGACCCUAACUUGUGA	22
conservative_NW_011875071.1_44756	cel-miR-1-3p	UGGAAUGUAAAGAAGUAUGGAG	22
conservative_NW_011870875.1_5948	cel-miR-231-5p	GUGACUGUCAACAGUGACGUA	21
conservative_NW_011872714.1_15271	cel-miR-238-3p	AUUGUACUUCAUCAGGUGCUCUGG	24
conservative_NW_011876328.1_264637	cel-miR-2-3p	UAUCACAGCCAUUUUGACGAGUU	23
conservative_NW_011869893.1_2118	cel-miR-358-3p	UUUGGUAUUCUGGCAGAUA	19
conservative_NW_011876347.1_301178	cel-miR-44-3p	UGACUAGACCGAACACUCGUGCU	23
conservative_NW_011876360.1_324923	cel-miR-49-3p	UAGCACCACAUGAUUCGGCUU	21
conservative_NW_011876315.1_249027	cel-miR-50-5p	AGAUAUGUUUGAUAUUCUUGGUUG	24
conservative_NW_011876156.1_145076	cel-miR-67-3p	UCACAACCUCCUUGAGUGAGC	21
conservative_NW_011876328.1_265066	dps-miR-31b	UGGCAAGAUGUCGGAAUAGCU	21
conservative_NW_011876275.1_209873	cel-miR-80-3p	UGAGAUCAUUUUGAAAGCUGAU	22
conservative_NW_011876400.1_466327	cel-miR-8207-3p	UAUUGGAAUGCUCUCGAAUUUC	22
conservative_NW_011875954.1_102476	cel-miR-87-3p	UUGAGCAAAAUUUCAGGUGUGU	22
conservative_NW_011873581.1_21531	cin-miR-183-3p	UUGGUUCAUUUGUAGUUGCAGU	22
conservative_NW_011875660.1_72234	cin-miR-4131-5p	CCCUAGGAACUGUAUUCUUUUCAAU	25
conservative_NW_011876058.1_118061	crm-miR-72-3p	UGCUCGGCUUUAAGUGUCCACU	22
conservative_NW_011875451.1_59231	cte-miR-2694	CGCUUUGAUGCGGAUUGUGGC	21
conservative_NW_011876144.1_141459	cte-miR-2701	GCCGCAUUUUUUCGUAGAAUU	21
conservative_NW_011876381.1_381666	dme-miR-1000-5p	AUAUUGUCCUGUCACAGCAGU	21
conservative_NW_011876338.1_282778	dme-miR-10-5p	ACCCUGUAGAUCCGAAUUUGUU	22
conservative_NW_011876321.1_255485	dme-miR-124-5p	GGUAUCCACUGUAGGCCUAUAUG	23
conservative_NW_011876328.1_265374	dme-miR-12-5p	UGAGUAUUACAUCAGGUACUGGU	23
conservative_NW_011876165.1_148768	dme-miR-14-3p	UCAGUCUUUUUCUCUCUCCUAU	22
conservative_NW_011876317.1_252136	dme-miR-210-3p	CUUGUGCGUGUGACAGCGGCU	21
conservative_NW_011875573.1_65873	dme-miR-2489-3p	UAUUGUAUCUCGUCCUGCGCAUAGU	25
conservative_NW_011876187.1_155332	dme-miR-252-5p	CUAAGUACUAGUGCCGCAGGAG	22
conservative_NW_011872714.1_15274	dme-miR-275-3p	UCAGGUACCUGAAGUAGCGCGCG	23
conservative_NW_011876386.1_395167	dme-miR-276a-3p	UAGGAACUUAAUACCGUGCUCU	22
conservative_NW_011876021.1_111888	dme-miR-278-3p	UCGGUGGGACUUUCGUCCGUUU	22
conservative_NW_011876400.1_468415	dme-miR-282-5p	UAGCCUCUACUAGGCUUUGUCU	22
conservative_NW_011876328.1_265368	dme-miR-283-5p	AAAUAUCAGCUGGUAAUUCUGGG	23
conservative_NW_011876400.1_465444	dme-miR-284-3p	GUCAGCAACUUGAUUCCAGCA	21
conservative_NW_011875837.1_88950	dme-miR-2a-1-5p	GUCUCAAAGUUGGAUCUGUCG	21
conservative_NW_011876326.1_261625	dme-miR-308-5p	CGCAGUAUAUUUUUGUGUUAUG	22
conservative_NW_011876301.1_232332	dme-miR-315-5p	UUUUGAUUGUUGCUCAGAAAGCC	23
conservative_NW_011876336.1_278203	dme-miR-316-5p	UGUCUUUUUCCGCUUACUGUCG	22
conservative_NW_011876397.1_442755	dme-miR-317-3p	UGAACACAGCUGGUGGUAUCUC	22
conservative_NW_011876254.1_192348	dme-miR-3-3p	UCACUGGGCUUUGUUUAUCUCA	22
conservative_NW_011876394.1_425370	dme-miR-4977-3p	ACUUGCACCGUACAUUCUGCCGAUU	25
conservative_NW_011876347.1_301167	dme-miR-5-5p	AAAGGAACGUUCGUUGUGAUAU	22
conservative_NW_011876033.1_113651	dme-miR-7-5p	UGGAAGACUAGUGAUUUUGUUGUU	24
conservative_NW_011876374.1_359237	dme-miR-79-5p	GCUUUGGCGCUUUAGCUGUAUGA	23
conservative_NW_011876308.1_240158	dme-miR-8-3p	UAAUACUGUCAGGUAAAGAUGUC	23
conservative_NW_011875460.1_59607	dme-miR-927-5p	UUUAGAAUUCCUACGCUUUACC	22
conservative_NW_011876384.1_391387	dme-miR-929-5p	AAAUUGACUCUAGUAGGGAGU	21
conservative_NW_011876137.1_138759	dme-miR-958-3p	UGAGAUUCUUCUAAUCUACUGG	22
conservative_NW_011876229.1_175340	dme-miR-970-3p	UCAUAAGACACACGCGGCUAU	21
conservative_NW_011876398.1_449391	dme-miR-971-3p	UUGGUGUUACUUCUUACAGUGA	22
conservative_NW_011876385.1_394707	dme-miR-988-5p	GUGUGAUUUGUAGCAAAGUGAU	22
conservative_NW_011876332.1_271960	dme-miR-999-3p	UGUUAACUGUAAGACUGUGUCU	22
conservative_NW_011876347.1_301170	dme-miR-9a-5p	UCUUUGGUGGCCUAGCUUUGAUGA	24
conservative_NW_011876338.1_283203	dme-miR-iab-4-5p	ACGUAUACUGAAUGUAUCCUGA	22
conservative_NW_011876338.1_282204	dme-miR-iab-8-5p	UUACGUAUACUGAAGGUAU	19
conservative_NW_011876352.1_311613	dps-miR-2548-3p	AUUGGUGUCGCUGUGCUGCAGU	22
conservative_NW_011875560.1_65178	dps-miR-2550-5p	AUAAGGGAACUGUGGGACGU	20
conservative_NW_011876398.1_451707	dre-miR-737-5p	UUUUUUUUGUUCUCUGUCAACA	22
conservative_NW_011876183.1_154577	dvi-miR-996-5p	GGCGAACAUGGAUCUAGUGCACG	23
conservative_NW_011876376.1_364412	gga-miR-137-3p	UAUUGCUUGAGAAUACACGUAG	22
conservative_NW_011876339.1_286190	gga-miR-1458	UUCCUGUGUGGUUCUGCUGCAGC	23
conservative_NW_011876381.1_382682	gga-miR-1784-5p	UUCUGCUCUGUGCGACUUUGAU	22
conservative_NW_011874822.1_38138	gga-miR-1785	UGAGGGCAUGCACCUGGAAU	20
conservative_NW_011874201.1_28013	gga-miR-199-3p	UACAGUAGAUAUCGGUUAUAUGCA	24
conservative_NW_011876277.1_211290	gga-miR-21-3p	CAACAACAGCGCGCCAGUCGUU	22
conservative_NW_011876075.1_122839	gga-miR-6711-5p	UACUUGGGAGAAUUUAUGGAUAUA	24
conservative_NW_011876386.1_397021	hhi-miR-723	GAAUCUGUUUAACUUUUGUACAUAC	25
conservative_NW_011876391.1_414341	hsa-let-7a-3p	CUAUACAACGUGCUAGCUUUCU	22
conservative_NW_011876317.1_252049	hsa-miR-103a-2-5p	UGCUUCUUUUUGUUUUAUGUU	21
conservative_NW_011876380.1_378364	hsa-miR-1178-3p	UUGCUCACUGAUCACACCUGU	21
conservative_NW_011876370.1_349305	hsa-miR-1236-3p	UCUCUUCCGUCGGGGCGUGG	20
conservative_NW_011876026.1_112425	hsa-miR-1290	UGGAUUUUAGUCGCCUCUUACGACA	25
conservative_NW_011874695.1_35551	hsa-miR-1539	UCCUGCGCGAGUUGAACUCGGU	22
conservative_NW_011876359.1_323414	hsa-miR-15a-5p	CAGCAGCAGAUUGAAGAAGUC	21
conservative_NW_011876328.1_265372	hsa-miR-216a-5p	UAAUCUCAAUUUGUAACUGUG	21
conservative_NW_011876204.1_163454	hsa-miR-219a-1-3p	UGAGUUGAUUGAGUUUUUCUUUG	23
conservative_NW_011875133.1_46630	hsa-miR-25-3p	UAUUGCACAAUCCCCGGCCUGA	22
conservative_NW_011876272.1_207664	hsa-miR-3192-3p	CUCUGAUCGCCAUUCACUUGG	21
conservative_NW_011876162.1_147710	hsa-miR-3622a-5p	CAGGCACGGCCGGUGACUCGU	21
conservative_NW_011876400.1_466264	hsa-miR-3682-5p	UUACUUCUGGGUUGCUAACUUUGA	24
conservative_NW_011876279.1_212496	hsa-miR-375	UUUGUUCGUUUGGCUUAAGUU	21
conservative_NW_011875987.1_105943	hsa-miR-412-3p	UCUUCACCUCAUCUUUCCAAAG	22
conservative_NW_011876341.1_288685	hsa-miR-4474-3p	UUGUGGCUAGACGUUCAUU	19
conservative_NW_011875980.1_105243	hsa-miR-4522	UGACUCUGACGUCGUGUA	18
conservative_NW_011876364.1_332067	hsa-miR-548g-3p	GAAACUGUCCACAUGAAU	18
conservative_NW_011875928.1_98886	hsa-miR-548l	UAAAGUAUAACGAUUAAUUUUGG	23
conservative_NW_011876389.1_404773	hsa-miR-548s	UUGGCCAAUAAUUACUCUUACAUGC	25
conservative_NW_011876257.1_194054	dme-miR-987-5p	UAAAGUAAAUAGUCUGGAUUGAUG	24
conservative_NW_011876254.1_192349	hsa-miR-651-3p	UAAGGAAAUAGUAGCCGUGAUU	22
conservative_NW_011876194.1_158690	hsa-miR-6756-5p	UGGGUGGGAAGAAGCCGUUGGA	22
conservative_NW_011875778.1_82850	hsa-miR-6809-3p	CUUCUCUUCCGUCGGGGCGUG	21
conservative_NW_011876248.1_187937	hsa-miR-6840-3p	CCCCAGGAUUUAGCAGCUAGUC	22
conservative_NW_011874794.1_37476	hsa-miR-8068	UGUUUGUUUGAUGACAGGAGAUAUU	25
conservative_NW_011876357.1_319745	hsa-miR-96-5p	CUUGGCACUGGGAGAAUUCACA	22
conservative_NW_011876224.1_171911	hsa-miR-99a-3p	GAAGCUCGUCUCUACAGGUAUCU	23
conservative_NW_011876228.1_173768	mdo-miR-375	UUUUGUUCAGCGAUGAGGCUC	21
conservative_NW_011876195.1_158917	mdo-miR-7264-3p	UUCUCAAUUGCCUACUCGGUC	21
conservative_NW_011876326.1_262239	mdo-miR-7357-3p	GCAGGCUGGAGAAGUGUUCC	20
conservative_NW_011876397.1_444013	mml-miR-624	AACAAGAUGGCGCUACAUGC	20
conservative_NW_011875159.1_47430	mml-miR-7198-5p	UUCAGGAACCUGCUGUGUCUUU	22
conservative_NW_011875469.1_60202	mml-miR-873-3p	UGACUGAUGUAACGUUCCGACGUA	24
conservative_NW_011876109.1_131216	mmu-miR-144-3p	UACAGUAUCUAGAACGAAGUU	21
conservative_NW_011876379.1_374419	mmu-miR-183-5p	AAUGGCACUGGAAGAAUUCACGGG	24
conservative_NW_011876273.1_208565	mmu-miR-184-3p	UGGACGGAGAACUGAUAAGGGC	22
conservative_NW_011876275.1_210248	mmu-miR-296-3p	AAGGGUUGUGACUGGACAUCGUG	23
conservative_NW_011875526.1_63065	mmu-miR-297a-5p	AUGUAUGUACGUACUCGAUGGA	22
conservative_NW_011876355.1_316796	mmu-miR-380-3p	UAUGUAGUUCAAGCUGUA	18
conservative_NW_011876336.1_277944	mmu-miR-669n	UUUUGUGUGCUCUUGGUACUCU	22
conservative_NW_011876371.1_350728	mmu-miR-7057-3p	CAAUUUGAGACUAGUUACUAUU	22
conservative_NW_011876358.1_321813	mmu-miR-7094-1-5p	UCUGAAGAACAUAACAGGACGU	22
conservative_NW_011876399.1_454975	mmu-miR-7210-5p	GAACAUUGUAGAGAAUAUUU	20
conservative_NW_011876341.1_289120	mmu-miR-7214-3p	CUCAGUCCGAAGUAGCACCUG	21
conservative_NW_011873405.1_20075	mmu-miR-7655-3p	GUUAUGACUGUCAACAGUGAC	21
conservative_NW_011876373.1_355971	mmu-miR-7673-5p	UUUGACUGACCAUUCUCCUCCAUAG	25
conservative_NW_011876099.1_127927	mmu-miR-881-3p	AACUGUGUCCAUAAGAACGUGU	22
conservative_NW_011876218.1_168973	mse-miR-281	CUGUCAUGGAAUUGCUCUUUUU	22
conservative_NW_011876310.1_242253	oan-miR-1421x-3p	UGCAUCGUAUGGCUUCUCU	19
conservative_NW_011876139.1_140353	oan-miR-590-3p	AACUUUUAGAUCCAAUGACACU	22
conservative_NW_011876317.1_251189	pma-miR-4545-5p	UUUCACAAUUUUCUCUGGUUCC	22
conservative_NW_011876269.1_204495	pma-miR-4572	ACUUGCGUGAACUUGGCU	18
conservative_NW_011875962.1_103568	pma-miR-4582	UCUCGUGUAGGAUCUGCGAAGG	22
conservative_NW_011876394.1_426235	ppc-miR-8335-3p	UUUGUUGUUCUUCAGGCGGGU	21
conservative_NW_011875220.1_48959	ppc-miR-8338-2-3p	UACGGUUAAUCUUCUUGUGGCUUUG	25
conservative_NW_011876354.1_315596	ppc-miR-8340-5p	UUCGCGGAAUAGAUUUUUAUGUU	23
conservative_NW_011876172.1_151459	rno-miR-664-1-5p	CUGGCUGGUUGGCUGGCAGCUCU	23
conservative_NW_011876329.1_267721	sko-miR-193a-5p	UGGGAUUUUUUAGAUCAGCAGU	22
conservative_NW_011876279.1_211985	sma-miR-8407-5p	GGUGAAUAUCUGGUCGGUUGU	21
conservative_NW_011876371.1_352367	sme-miR-2149-3p	UUCAGCAGGCUGGAGAAGUGU	21
conservative_NW_011875499.1_61931	sme-miR-76-5p	ACAUUCUUCGAACUCGACA	19
conservative_NW_011876381.1_380593	spu-miR-4848a	UGGGUUGAGGCUGAUCGACU	20
conservative_NW_011872198.1_12327	str-miR-8399-5p	GUUCAGUAGGUUUUGACGUUUA	22
conservative_NW_011876287.1_218873	tca-miR-252b-3p	GCCUCGGUGGCGCAGUAG	18
conservative_NW_011876380.1_377797	tca-miR-3813-5p	UAUUCUGCGUUGGAUUUCGAGA	22
conservative_NW_011876308.1_239720	tca-miR-3896-3p	UACUGCAAGACUUUUUUGACA	21
conservative_NW_011876158.1_146640	tca-miR-932-3p	UGCAAGCAUUGUGGAAGUGAUA	22
conservative_NW_011876215.1_168197	tca-miR-9b-5p	UUUUGGUAUUAUUGGGACUUA	21
