# Supplementary material for: Genome-Wide Analysis of MicroRNAs in Relation to Pupariation in Oriental Fruit Fly
Source: Front Physiol. 2019 Mar 22;10:301. doi: 10.3389/fphys.2019.00301 (PMC6439999; doi:10.3389/fphys.2019.00301)
Supplement: TABLE S6 — List of 19 differentially expressed miRNAs in the pupariation of Bactrocera dorsalis. [file Table_6.xlsx]

## Sheet: Table S6
						Table S6 List of 19 differentially expressed miRNAs in the pupariation of Bactrocera dorsalis.
						WS vs. LWS	LWS vs. WPS
						let-7a-3p	let-7a-3p
						Bdo-novel-mir-55	Bdo-novel-mir-55
						miR-2-3p	miR-2-3p
						miR-282-5p	miR-100
						Bdo-novel-mir-24	Bdo-novel-mir-64
						miR-929-5p
						Bdo-novel-mir-44
						miR-252b-3p
						miR-8338-2-3p
						miR-308-5p
						lin-4-5p
						miR-252
						miR-548s
						miR-199-3p
						Bdo-novel-mir-30
						miR-1290
						miR-981
