# Supplementary material for: Genome-Wide Analysis of MicroRNAs in Relation to Pupariation in Oriental Fruit Fly
Source: Front Physiol. 2019 Mar 22;10:301. doi: 10.3389/fphys.2019.00301 (PMC6439999; doi:10.3389/fphys.2019.00301)
Supplement: TABLE S7 — List of annotation of differentially expressed miRNAs in WS vs. LWS and LWS vs. WPS of Bactrocera dorsalis. [file Table_7.xlsx]

## Sheet: WS vs. LWS
Table S7. List of annotation of differentially expressed miRNAs in WS vs. LWS and LWS vs. WPS of Bactrocera dorsalis.
#diff_miRNA_id	name	S01	S02	S03	S04	S05	S06	PValue	FDR	log2FC	regulated	diff_target_mRNA_id	COG_class	COG_class_annotation	GO_annotation	KEGG_annotation	KOG_class	KOG_class_annotation	Pfam_annotation	Swissprot_annotation	eggNOG_class	eggNOG_class_annotation	nr_annotation	T01_Count	T02_Count	T03_Count	T04_Count	T05_Count	T06_Count	T01_FPKM	T02_FPKM	T03_FPKM	T04_FPKM	T05_FPKM	T06_FPKM	FDR	log2FC	regulated
unconservative_NW_011876249.1_188539	Bdo-novel-mir-24	605.85	464	598.82	1407.67	1073.28	1677.21	0.0252317	0.685166	1.10646	up	LOC105231009	--	--	Molecular Function: protein-lysine 6-oxidase activity (GO:0004720);; Molecular Function: scavenger receptor activity (GO:0005044);; Molecular Function: copper ion binding (GO:0005507);; Biological Process: cellular protein modification process (GO:0006464);; Biological Process: cell adhesion (GO:0007155);; Cellular Component: membrane (GO:0016020);; Biological Process: oxidation-reduction process…	K00280|4.18219e-177|dan:Dana_GF17195|GF17195 gene product from transcript GF17195-RA; K00280 lysyl oxidase-like protein 2/3/4 [EC:1.4.3.-] (A)	--	--	Lysyl oxidase;; Scavenger receptor cysteine-rich domain	Scavenger receptor cysteine-rich domain superfamily protein {ECO:0000312|EMBL:BAK39578.1} (Precursor) OS=Patiria pectinifera (Starfish) PE=1 SV=1	R	General function prediction only	PREDICTED: lysyl oxidase homolog 2A [Bactrocera dorsalis]	29	67	30	297	161	245	1.41717	3.08802	1.47687	14.5376	7.41159	11.5203	5.15126e-07	2.46946	up
unconservative_NW_011876390.1_408174	Bdo-novel-mir-55	364.75	4479.34	280.52	25.44	74.42	694.84	0.00981556	0.372991	-3.02239	down	LOC105227084	--	--	Molecular Function: serine-type endopeptidase activity (GO:0004252);; Cellular Component: plasma membrane (GO:0005886);; Biological Process: proteolysis (GO:0006508);; Biological Process: morphogenesis of larval imaginal disc epithelium (GO:0016335);; Biological Process: actin filament bundle assembly (GO:0051017);;	--	--	--	Trypsin	Serine proteinase stubble catalytic chain GN=Sb OS=Drosophila melanogaster (Fruit fly) PE=2 SV=2	E	Amino acid transport and metabolism	PREDICTED: serine proteinase stubble isoform X1 [Bactrocera dorsalis]	39	34	21	73	102	87	0.292628	0.252048	0.159275	0.553208	0.723831	0.6416	0.000969567	1.46915	up
unconservative_NW_011876290.1_221194	Bdo-novel-mir-30	1.55	2.23	2.96	3.89	15.73	0	0.17324	0.997199	1.29302	up	LOC105226479	--	--	--	--	--	--	--	--	131	Extracellular structures	PREDICTED: uncharacterized protein LOC105226479 [Bactrocera dorsalis]	42	31	21	98	128	137	0.286297	0.201393	0.149548	0.654692	0.822345	0.904272	1.51922e-06	1.93981	up
unconservative_NW_011876249.1_188539	Bdo-novel-mir-24	605.85	464	598.82	1407.67	1073.28	1677.21	0.0252317	0.685166	1.10646	up	LOC105226228	[GEPR]	--	--	--	--	--	Major Facilitator Superfamily;; Sugar (and other) transporter	Putative inorganic phosphate cotransporter GN=Picot OS=Drosophila ananassae (Fruit fly) PE=3 SV=1	G	Carbohydrate transport and metabolism	PREDICTED: putative inorganic phosphate cotransporter [Bactrocera dorsalis]	45	83	39	3	9	7	1.36457	2.38497	1.18774	0.0956632	0.256721	0.230951	9.58092e-05	-3.14252	down
conservative_NW_011876287.1_218873	tca-miR-252b-3p	6.18	2.23	5.19	11.68	20.57	1.26	0.140156	0.997199	1.14263	up	LOC105223827	[R]	General function prediction only	Biological Process: metabolic process (GO:0008152);;	--	--	--	short chain dehydrogenase;; KR domain;; Enoyl-(Acyl carrier protein) reductase;; NADH(P)-binding;; NAD dependent epimerase/dehydratase family	Dehydrogenase/reductase SDR family protein 7-like GN=DDB_G0274201 OS=Dictyostelium discoideum (Slime mold) PE=3 SV=1	Q	Secondary metabolites biosynthesis, transport and catabolism	PREDICTED: dehydrogenase/reductase SDR family member 11-like [Bactrocera dorsalis]	55	100	89	24	33	10	3.94737	6.93584	6.56477	1.79442	2.38189	0.784684	0.000116246	-1.87654	down
conservative_NW_011875220.1_48959	ppc-miR-8338-2-3p	5.87	5.96	4.69	2.34	3.63	2.52	0.0816455	0.996711	-1.19997	down	LOC105224231	--	--	Molecular Function: voltage-gated calcium channel activity (GO:0005245);; Biological Process: ion transport (GO:0006811);; Biological Process: adult locomotory behavior (GO:0008344);; Cellular Component: integral component of membrane (GO:0016021);; Biological Process: neurogenesis (GO:0022008);; Biological Process: regulation of circadian rhythm (GO:0042752);; Cellular Component: neuronal cell b…	--	--	--	Ion transport protein	Voltage-dependent calcium channel type A subunit alpha-1 GN=cac OS=Drosophila melanogaster (Fruit fly) PE=2 SV=3	P	Inorganic ion transport and metabolism	PREDICTED: sodium leak channel non-selective protein isoform X1 [Bactrocera dorsalis]	71	70	64	33	32	18	0.581125	0.543864	0.529329	0.265728	0.250902	0.150553	0.00680615	-1.31687	down
conservative_NW_011876026.1_112425	hsa-miR-1290	0.62	6.21	0.99	2.34	1.21	23.96	0.210077	0.997199	1.3988	up	LOC105226110	[GC]	--	Molecular Function: transferase activity, transferring hexosyl groups (GO:0016758);;	K00699|0|mde:101889193|UDP-glucuronosyltransferase 2A3-like; K00699 glucuronosyltransferase [EC:2.4.1.17] (A)	--	--	UDP-glucoronosyl and UDP-glucosyl transferase;; Glycosyltransferase family 28 C-terminal domain;; Glycosyl transferase family 1	Putative UDP-glucuronosyltransferase ugt-47 (Precursor) GN=ugt-47 OS=Caenorhabditis elegans PE=1 SV=2	G	Carbohydrate transport and metabolism	PREDICTED: UDP-glucuronosyltransferase 2C1-like isoform X1 [Bactrocera dorsalis]	100	156	87	29	29	39	3.22401	4.8053	2.87853	0.956522	0.909482	1.26043	0.000153587	-1.83103	down
unconservative_NW_011876390.1_408174	Bdo-novel-mir-55	364.75	4479.34	280.52	25.44	74.42	694.84	0.00981556	0.372991	-3.02239	down	LOC105233645	--	--	--	K06236|1.42314e-135|mde:101898911|collagen alpha-1(V) chain-like; K06236 collagen, type I/II/III/V/XI/XXIV/XXVII, alpha (A)	--	--	Collagen triple helix repeat (20 copies);; Fibrillar collagen C-terminal domain;; Laminin G domain	Collagen alpha chain (Fragment) OS=Acropora millepora (Staghorn coral) PE=1 SV=1	W	Extracellular structures	PREDICTED: collagen alpha-1(V) chain-like [Bactrocera dorsalis]	106	110	140	26	9	15	0.668931	0.615025	0.908529	0.176149	0.0547514	0.101666	4.93132e-11	-2.84574	down
conservative_NW_011876400.1_468415	dme-miR-282-5p	287.78	247.27	303.98	773.01	801.63	1001.28	0.00361142	0.190828	1.39599	up	LOC105222954	--	--	--	--	--	--	--	--	--	--	PREDICTED: uncharacterized protein LOC105222954 [Bactrocera dorsalis]	133	155	114	345	284	200	2.11123	2.40225	1.62219	5.62626	4.81489	3.25565	0.00250669	1.03192	up
conservative_NW_011876287.1_218873	tca-miR-252b-3p	6.18	2.23	5.19	11.68	20.57	1.26	0.140156	0.997199	1.14263	up	LOC105222523	--	--	Cellular Component: extracellular region (GO:0005576);;	--	--	--	--	--	223	Function unknown	PREDICTED: uncharacterized protein LOC105222523 [Bactrocera dorsalis]	206	166	248	6	9	23	5.31819	4.38991	6.62112	0.175708	0.243375	0.649427	1.4385e-23	-4.03464	down
unconservative_NW_011876290.1_221194	Bdo-novel-mir-30	1.55	2.23	2.96	3.89	15.73	0	0.17324	0.997199	1.29302	up	LOC105225255	--	--	Cellular Component: plasma membrane (GO:0005886);; Biological Process: cell adhesion (GO:0007155);; Biological Process: synaptic target recognition (GO:0008039);;	--	--	--	Immunoglobulin domain;; Immunoglobulin I-set domain;; Immunoglobulin domain;; Immunoglobulin V-set domain;; Immunoglobulin domain;; CD80-like C2-set immunoglobulin domain	Muscle M-line assembly protein unc-89 GN=unc-89 OS=Caenorhabditis elegans PE=1 SV=3	T	Signal transduction mechanisms	PREDICTED: uncharacterized protein LOC105214792 [Bactrocera cucurbitae]	283	409	341	78	141	110	1.93637	2.99225	2.61652	0.415151	0.814198	0.673061	4.30358e-09	-1.65949	down
unconservative_NW_011876390.1_408174	Bdo-novel-mir-55	364.75	4479.34	280.52	25.44	74.42	694.84	0.00981556	0.372991	-3.02239	down	LOC105223657	--	--	Biological Process: embryonic epithelial tube formation (GO:0001838);; Biological Process: cuticle chitin biosynthetic process (GO:0006035);; Biological Process: terminal region determination (GO:0007362);; Biological Process: torso signaling pathway (GO:0008293);; Biological Process: chitin-based embryonic cuticle biosynthetic process (GO:0008362);; Biological Process: regulation of tube diamete…	--	--	--	Electron transfer DM13;; DOMON domain	Protein Skeletor, isoforms B/C (Precursor) GN=Skeletor OS=Drosophila melanogaster (Fruit fly) PE=1 SV=2	D	Cell cycle control, cell division, chromosome partitioning	PREDICTED: protein Skeletor, isoforms B/C [Bactrocera dorsalis]	491	412	372	1432	1600	1298	9.71585	7.91215	7.25373	27.3711	30.3217	24.7407	1.41701e-16	1.75293	up
conservative_NW_011876391.1_414341	hsa-let-7a-3p	13.91	6.45	5.43	106.94	88.94	104.67	1.01688e-08	3.0913e-06	3.35171	up	LOC105230799	--	--	Molecular Function: hydrolase activity (GO:0016787);;	K01379|5.06153e-140|mde:101894831|lysosomal aspartic protease-like; K01379 cathepsin D [EC:3.4.23.5] (A)	--	--	Eukaryotic aspartyl protease	Lysosomal aspartic protease (Precursor) GN=AAEL006169 OS=Aedes aegypti (Yellowfever mosquito) PE=1 SV=2	O	Posttranslational modification, protein turnover, chaperones	PREDICTED: lysosomal aspartic protease-like [Bactrocera dorsalis]	621	444	520	17	97	36	29.7394	21.3734	25.4126	0.858031	4.66597	1.76438	9.36063e-25	-3.40983	down
unconservative_NW_011876249.1_188539	Bdo-novel-mir-24	605.85	464	598.82	1407.67	1073.28	1677.21	0.0252317	0.685166	1.10646	up	LOC105233609	--	--	Molecular Function: hydrolase activity (GO:0016787);;	--	--	--	Trypsin;; Trypsin-like peptidase domain	Collagenase (Precursor) OS=Hypoderma lineatum (Early cattle grub) PE=1 SV=3	O	Posttranslational modification, protein turnover, chaperones	PREDICTED: serine proteases 1/2-like [Bactrocera dorsalis]	883	1630	2119	23	10	17	83.1624	145.727	208.724	2.33866	0.97256	1.66602	5.71226e-13	-6.54594	down
conservative_NW_011876287.1_218873	tca-miR-252b-3p	6.18	2.23	5.19	11.68	20.57	1.26	0.140156	0.997199	1.14263	up	LOC105222895	--	--	Molecular Function: protein phosphatase 1 binding (GO:0008157);; Biological Process: single-organism metabolic process (GO:0044710);;	--	--	--	pre-RNA processing PIH1/Nop17	Protein kintoun GN=Ppi20 OS=Drosophila ananassae (Fruit fly) PE=3 SV=1	S	Function unknown	PREDICTED: protein kintoun [Bactrocera dorsalis]	966	1247	1080	539	447	418	11.3742	14.6502	12.7408	6.43567	5.29284	5.02992	1.40617e-08	-1.24125	down
conservative_NW_011876123.1_134749	bdo-miR-981	1799.32	355.26	614.62	845.176	807.68	314.004	0.0490156	0.997199	-1.21005	down	LOC105225001	--	--	--	--	--	--	Protein phosphatase 2C	PP2C-like domain-containing protein CG9801 GN=CG9801 OS=Drosophila melanogaster (Fruit fly) PE=2 SV=1	T	Signal transduction mechanisms	PREDICTED: PP2C-like domain-containing protein CG9801 [Bactrocera dorsalis]	1132	973	1057	2583	2628	2732	18.8157	16.3204	17.3666	43.1893	43.9173	45.5958	1.03427e-10	1.30144	up
conservative_NW_011876287.1_218873	tca-miR-252b-3p	6.18	2.23	5.19	11.68	20.57	1.26	0.140156	0.997199	1.14263	up	LOC105228835	[R]	General function prediction only	Cellular Component: nucleus (GO:0005634);; Cellular Component: cytoplasm (GO:0005737);; Biological Process: negative regulation of gene expression (GO:0010629);; Molecular Function: histone deacetylase binding (GO:0042826);;	--	--	--	SET domain	Protein msta, isoform A GN=msta OS=Drosophila melanogaster (Fruit fly) PE=2 SV=3	B	Chromatin structure and dynamics	PREDICTED: protein msta, isoform A [Bactrocera dorsalis]	1423	1574	1736	402	571	481	36.3097	40.1441	44.1795	10.1366	14.4552	12.2263	2.34105e-16	-1.71255	down
unconservative_NW_011876390.1_408174	Bdo-novel-mir-55	364.75	4479.34	280.52	25.44	74.42	694.84	0.00981556	0.372991	-3.02239	down	LOC105232357	[G]	Carbohydrate transport and metabolism	Molecular Function: chitinase activity (GO:0004568);; Cellular Component: extracellular region (GO:0005576);; Biological Process: carbohydrate metabolic process (GO:0005975);; Biological Process: cuticle chitin catabolic process (GO:0006036);; Molecular Function: chitin binding (GO:0008061);;	K01183|0|mde:101894465|probable chitinase 3-like; K01183 chitinase [EC:3.2.1.14] (A)	--	--	Glycosyl hydrolases family 18;; Chitin binding Peritrophin-A domain	Probable chitinase 3 (Precursor) GN=Cht3 OS=Drosophila melanogaster (Fruit fly) PE=2 SV=2	G	Carbohydrate transport and metabolism	PREDICTED: probable chitinase 3 [Bactrocera dorsalis]	1440	993	1547	11605	10668	8352	8.21162	5.64287	8.93045	66.8834	59.5381	47.9669	3.19907e-29	2.93156	up
unconservative_NW_011876290.1_221194	Bdo-novel-mir-30	1.55	2.23	2.96	3.89	15.73	0	0.17324	0.997199	1.29302	up	LOC105230317	[I]	Lipid transport and metabolism	Molecular Function: carboxylic ester hydrolase activity (GO:0004091);; Biological Process: imaginal disc-derived wing morphogenesis (GO:0007476);;	--	--	--	Carboxylesterase family;; alpha/beta hydrolase fold	Esterase B1 (Precursor) GN=B1 OS=Culex pipiens (House mosquito) PE=3 SV=1	T	Signal transduction mechanisms	PREDICTED: esterase B1 [Bactrocera dorsalis]	1993	3825	2654	466	507	708	46.759	86.7521	61.9734	10.8113	11.614	16.3663	7.80091e-06	-2.34181	down
unconservative_NW_011876290.1_221194	Bdo-novel-mir-30	1.55	2.23	2.96	3.89	15.73	0	0.17324	0.997199	1.29302	up	LOC105224603	[RTKL]	--	Molecular Function: protein serine/threonine kinase activity (GO:0004674);; Molecular Function: ATP binding (GO:0005524);; Biological Process: protein phosphorylation (GO:0006468);;	--	--	--	Protein kinase domain;; Protein tyrosine kinase;; Lipopolysaccharide kinase (Kdo/WaaP) family;; DDE superfamily endonuclease	Serine/threonine-protein kinase par-1 {ECO:0000250|UniProtKB:Q9TW45, ECO:0000312|EMBL:CAP25402.1} GN=par-1 OS=Caenorhabditis briggsae PE=3 SV=1	T	Signal transduction mechanisms	PREDICTED: microtubule-associated protein futsch isoform X6 [Bactrocera cucurbitae]	2085	2284	2322	1121	1233	1014	21.6231	23.6696	30.6347	12.8352	15.2755	12.1033	5.35527e-07	-1.00116	down
conservative_NW_011876287.1_218873	tca-miR-252b-3p	6.18	2.23	5.19	11.68	20.57	1.26	0.140156	0.997199	1.14263	up	LOC105224599	[E]	Amino acid transport and metabolism	Molecular Function: glycine dehydrogenase (decarboxylating) activity (GO:0004375);; Cellular Component: glycine cleavage complex (GO:0005960);; Biological Process: glycine catabolic process (GO:0006546);; Molecular Function: lyase activity (GO:0016829);; Molecular Function: pyridoxal phosphate binding (GO:0030170);; Biological Process: oxidation-reduction process (GO:0055114);;	K00281|0|mde:101897647|glycine dehydrogenase [decarboxylating], mitochondrial-like; K00281 glycine dehydrogenase [EC:1.4.4.2] (A)	--	--	Glycine cleavage system P-protein;; Beta-eliminating lyase;; Aminotransferase class-V	Glycine dehydrogenase (decarboxylating), mitochondrial (Precursor) GN=gcvP OS=Dictyostelium discoideum (Slime mold) PE=3 SV=1	E	Amino acid transport and metabolism	PREDICTED: glycine dehydrogenase (decarboxylating), mitochondrial [Bactrocera dorsalis]	2197	2760	2410	5978	6477	6888	32.3826	40.1307	36.3914	89.5012	94.6424	102.42	1.22037e-13	1.3828	up
unconservative_NW_011876290.1_221194	Bdo-novel-mir-30	1.55	2.23	2.96	3.89	15.73	0	0.17324	0.997199	1.29302	up	LOC105233500	[U]	Intracellular trafficking, secretion, and vesicular transport	Biological Process: protein targeting to vacuole (GO:0006623);;	--	--	--	Protein of unknown function (DUF1162);; N-terminal region of Chorein, a TM vesicle-mediated sorter	Putative vacuolar protein sorting-associated protein 13A GN=vps13A OS=Dictyostelium discoideum (Slime mold) PE=2 SV=1	U	Intracellular trafficking, secretion, and vesicular transport	PREDICTED: LOW QUALITY PROTEIN: vacuolar protein sorting-associated protein 13A [Bactrocera dorsalis]	2431	2863	2635	1089	873	1037	11.0188	12.7754	11.9116	4.92166	3.95464	4.69313	5.14649e-13	-1.4135	down
unconservative_NW_011876390.1_408174	Bdo-novel-mir-55	364.75	4479.34	280.52	25.44	74.42	694.84	0.00981556	0.372991	-3.02239	down	LOC105225895	[RTKL]	--	Molecular Function: protein serine/threonine kinase activity (GO:0004674);; Molecular Function: ATP binding (GO:0005524);; Biological Process: protein phosphorylation (GO:0006468);;	--	--	--	Protein kinase domain;; Protein tyrosine kinase	Protein kinase 2 GN=pkgB OS=Dictyostelium discoideum (Slime mold) PE=1 SV=2	T	Signal transduction mechanisms	PREDICTED: serine/threonine-protein kinase AtPK2/AtPK19 [Bactrocera dorsalis]	3889	5399	4304	1892	1561	1800	54.5322	77.8904	54.9928	28.4928	24.2847	29.5256	8.13707e-10	-1.38213	down
unconservative_NW_011876290.1_221194	Bdo-novel-mir-30	1.55	2.23	2.96	3.89	15.73	0	0.17324	0.997199	1.29302	up	LOC105225857	--	--	Molecular Function: actin binding (GO:0003779);; Cellular Component: plasma membrane (GO:0005886);; Biological Process: axon guidance (GO:0007411);; Biological Process: neuron remodeling (GO:0016322);; Biological Process: sulfur oxidation (GO:0019417);; Biological Process: actin filament depolymerization (GO:0030042);; Cellular Component: terminal bouton (GO:0043195);; Molecular Function: NADPH:s…	--	--	--	Protein of unknown function (DUF3585);; LIM domain;; Calponin homology (CH) domain;; FAD binding domain;; REV protein (anti-repression trans-activator protein)	Protein-methionine sulfoxide oxidase Mical GN=Mical OS=Drosophila melanogaster (Fruit fly) PE=1 SV=1	Z	Cytoskeleton	PREDICTED: protein-methionine sulfoxide oxidase Mical isoform X1 [Bactrocera dorsalis]	4761	3444	3508	10816	13795	12232	20.2487	15.1934	15.6129	44.2456	57.0682	50.4483	3.16753e-18	1.64295	up
unconservative_NW_011876390.1_408174	Bdo-novel-mir-55	364.75	4479.34	280.52	25.44	74.42	694.84	0.00981556	0.372991	-3.02239	down	LOC105233815	[R]	General function prediction only	Molecular Function: neurotransmitter:sodium symporter activity (GO:0005328);; Biological Process: neurotransmitter transport (GO:0006836);; Cellular Component: integral component of membrane (GO:0016021);; Molecular Function: potassium:amino acid symporter activity (GO:0017032);;	K05038|0|dwi:Dwil_GK21412|GK21412 gene product from transcript GK21412-RA; K05038 solute carrier family 6 (neurotransmitter transporter, amino acid) member 5/7/9/14 (A)	--	--	Sodium:neurotransmitter symporter family	Sodium-dependent nutrient amino acid transporter 1 {ECO:0000250|UniProtKB:Q9W4C5} OS=Drosophila mojavensis (Fruit fly) PE=3 SV=2	P	Inorganic ion transport and metabolism	PREDICTED: sodium-dependent nutrient amino acid transporter 1 [Bactrocera dorsalis]	5030	5971	4523	2099	1749	1242	146.792	168.645	132.166	59.4006	48.0641	34.6379	9.28959e-14	-1.62095	down
conservative_NW_011876026.1_112425	hsa-miR-1290	0.62	6.21	0.99	2.34	1.21	23.96	0.210077	0.997199	1.3988	up	LOC105230831	--	--	Molecular Function: actin binding (GO:0003779);; Cellular Component: cell cortex (GO:0005938);; Biological Process: ovarian follicle cell migration (GO:0007297);; Biological Process: female germline ring canal formation (GO:0007301);; Biological Process: cytoplasmic transport, nurse cell to oocyte (GO:0007303);; Biological Process: cellularization (GO:0007349);; Biological Process: actin cytoskel…	K10443|0|mde:101895783|ring canal kelch protein-like; K10443 kelch-like protein 2/3 (A)	--	--	Kelch motif;; Kelch motif;; BTB And C-terminal Kelch;; BTB/POZ domain;; Galactose oxidase, central domain;; Kelch motif;; Galactose oxidase, central domain;; Kelch motif	Kelch short protein GN=kel OS=Drosophila melanogaster (Fruit fly) PE=1 SV=4	O	Posttranslational modification, protein turnover, chaperones	PREDICTED: LOW QUALITY PROTEIN: ring canal kelch protein [Bactrocera dorsalis]	5036	6660	6011	1522	1681	1698	47.7753	61.2096	56.8005	14.4223	15.6023	16.0231	3.50563e-22	-1.86312	down
unconservative_NW_011876355.1_315818	Bdo-novel-mir-44	7.11	17.63	28.15	21.03	87.73	52.96	0.0491419	0.878773	1.32372	up	LOC105223911	--	--	Cellular Component: collagen trimer (GO:0005581);; Cellular Component: lipid particle (GO:0005811);; Biological Process: Malpighian tubule morphogenesis (GO:0007443);; Biological Process: skeletal muscle tissue development (GO:0007519);; Biological Process: anterior Malpighian tubule development (GO:0061327);;	K06237|0|mde:101895032|collagen alpha-1(IV) chain-like; K06237 collagen, type IV, alpha (A)	--	--	Collagen triple helix repeat (20 copies);; C-terminal tandem repeated domain in type 4 procollagen	Collagen alpha-1(IV) chain (Precursor) GN=Cg25C OS=Drosophila melanogaster (Fruit fly) PE=2 SV=3	W	Extracellular structures	PREDICTED: collagen alpha-1(IV) chain [Bactrocera dorsalis]	12717	14280	11851	2494	2136	2210	96.5926	97.3665	91.4148	19.2957	15.4644	16.5759	1.69381e-40	-2.51676	down
unconservative_NW_011876390.1_408174	Bdo-novel-mir-55	364.75	4479.34	280.52	25.44	74.42	694.84	0.00981556	0.372991	-3.02239	down	LOC105223909	--	--	Molecular Function: extracellular matrix structural constituent (GO:0005201);; Cellular Component: collagen type IV trimer (GO:0005587);; Biological Process: dorsal closure (GO:0007391);; Biological Process: oviduct morphogenesis (GO:0035848);;	K06237|0|dvi:Dvir_GJ17223|GJ17223 gene product from transcript GJ17223-RA; K06237 collagen, type IV, alpha (A)	--	--	Collagen triple helix repeat (20 copies);; C-terminal tandem repeated domain in type 4 procollagen	Collagen alpha-1(IV) chain (Precursor) GN=Cg25C OS=Drosophila melanogaster (Fruit fly) PE=2 SV=3	W	Extracellular structures	PREDICTED: collagen alpha-1(IV) chain [Bactrocera dorsalis]	20709	22178	18075	4247	3617	3468	151.385	144.481	135.982	32.1143	25.576	25.5329	1.76099e-37	-2.4388	down
conservative_NW_011876123.1_134749	bdo-miR-981	1799.32	355.26	614.62	845.176	807.68	314.004	0.0490156	0.997199	-1.21005	down	LOC105226582	--	--	--	--	--	--	Tropomyosin;; Tropomyosin like	Tropomyosin-1, isoforms 33/34 GN=Tm1 OS=Drosophila melanogaster (Fruit fly) PE=2 SV=2	Z	Cytoskeleton	PREDICTED: uncharacterized protein LOC105226582 isoform X4 [Bactrocera dorsalis]	44373	53135	46187	7192	8020	8630	1360.3	1694.67	1469.02	180.097	197.415	213.559	7.13475e-28	-2.61829	down
conservative_NW_011876287.1_218873	tca-miR-252b-3p	6.18	2.23	5.19	11.68	20.57	1.26	0.140156	0.997199	1.14263	up	LOC105224657	[O]	Posttranslational modification, protein turnover, chaperones	--	K13963|1.10815e-98|dmo:Dmoj_GI20049|GI20049 gene product from transcript GI20049-RA; K13963 serpin B (A)	--	--	Serpin (serine protease inhibitor)	Antichymotrypsin-2 OS=Bombyx mori (Silk moth) PE=1 SV=1	O	Posttranslational modification, protein turnover, chaperones	PREDICTED: antichymotrypsin-2-like [Bactrocera dorsalis]	NO_diff_mRNA_expression
conservative_NW_011876287.1_218873	tca-miR-252b-3p	6.18	2.23	5.19	11.68	20.57	1.26	0.140156	0.997199	1.14263	up	LOC105233895	--	--	--	--	--	--	--	--	--	--	PREDICTED: glycine-rich cell wall structural protein-like [Bactrocera dorsalis]	NO_diff_mRNA_expression
conservative_NW_011876287.1_218873	tca-miR-252b-3p	6.18	2.23	5.19	11.68	20.57	1.26	0.140156	0.997199	1.14263	up	LOC105232696	--	--	Biological Process: startle response (GO:0001964);; Biological Process: inter-male aggressive behavior (GO:0002121);; Molecular Function: receptor binding (GO:0005102);; Cellular Component: laminin-1 complex (GO:0005606);; Biological Process: axon guidance (GO:0007411);; Biological Process: peripheral nervous system development (GO:0007422);; Biological Process: imaginal disc-derived wing morphog…	K06240|0|mde:101897673|laminin subunit alpha-like; K06240 laminin, alpha 3/5 (A)	--	--	Laminin EGF-like (Domains III and V);; Laminin G domain;; Laminin G domain;; Laminin N-terminal (Domain VI);; Laminin Domain I;; Concanavalin A-like lectin/glucanases superfamily;; Laminin B (Domain IV);; Laminin Domain II	Laminin subunit alpha (Precursor) GN=LanA OS=Drosophila melanogaster (Fruit fly) PE=1 SV=2	W	Extracellular structures	PREDICTED: laminin subunit alpha [Bactrocera dorsalis]	NO_diff_mRNA_expression
conservative_NW_011876287.1_218873	tca-miR-252b-3p	6.18	2.23	5.19	11.68	20.57	1.26	0.140156	0.997199	1.14263	up	LOC105222589	--	--	--	--	--	--	--	--	85	Function unknown	PREDICTED: uncharacterized protein LOC105222589 [Bactrocera dorsalis]	NO_diff_mRNA_expression
conservative_NW_011876287.1_218873	tca-miR-252b-3p	6.18	2.23	5.19	11.68	20.57	1.26	0.140156	0.997199	1.14263	up	LOC105225967	--	--	--	--	--	--	--	--	89	Function unknown	PREDICTED: proline-, glutamic acid- and leucine-rich protein 1 [Bactrocera dorsalis]	NO_diff_mRNA_expression
conservative_NW_011876287.1_218873	tca-miR-252b-3p	6.18	2.23	5.19	11.68	20.57	1.26	0.140156	0.997199	1.14263	up	LOC105228981	[KL]	--	Biological Process: negative regulation of transcription from RNA polymerase II promoter (GO:0000122);; Cellular Component: histone acetyltransferase complex (GO:0000123);; Biological Process: regulation of alternative mRNA splicing, via spliceosome (GO:0000381);; Cellular Component: euchromatin (GO:0000791);; Molecular Function: transcription regulatory region sequence-specific DNA binding (GO:0…	K11320|0|dya:Dyak_GE12191|Dyak_dom; domino; K11320 E1A-binding protein p400 [EC:3.6.4.-] (A)	--	--	SNF2 family N-terminal domain;; HSA;; Helicase conserved C-terminal domain	Helicase domino GN=dom OS=Drosophila melanogaster (Fruit fly) PE=1 SV=2	L	Replication, recombination and repair	PREDICTED: helicase domino [Bactrocera dorsalis]	NO_diff_mRNA_expression
conservative_NW_011876287.1_218873	tca-miR-252b-3p	6.18	2.23	5.19	11.68	20.57	1.26	0.140156	0.997199	1.14263	up	LOC105225134	--	--	Cellular Component: extracellular region (GO:0005576);; Biological Process: chitin metabolic process (GO:0006030);; Molecular Function: chitin binding (GO:0008061);;	--	--	--	Chitin binding Peritrophin-A domain	--	S	Function unknown	PREDICTED: uncharacterized protein LOC105225134 isoform X1 [Bactrocera dorsalis]	NO_diff_mRNA_expression
conservative_NW_011876287.1_218873	tca-miR-252b-3p	6.18	2.23	5.19	11.68	20.57	1.26	0.140156	0.997199	1.14263	up	LOC105224368	--	--	Cellular Component: nucleus (GO:0005634);; Cellular Component: polytene chromosome (GO:0005700);; Biological Process: sister chromatid cohesion (GO:0007062);; Biological Process: female meiosis chromosome segregation (GO:0016321);;	--	--	--	Wings apart-like protein regulation of heterochromatin	Protein wings apart-like OS=Drosophila melanogaster (Fruit fly) PE=1 SV=1	D	Cell cycle control, cell division, chromosome partitioning	PREDICTED: protein wings apart-like [Bactrocera dorsalis]	NO_diff_mRNA_expression
conservative_NW_011876287.1_218873	tca-miR-252b-3p	6.18	2.23	5.19	11.68	20.57	1.26	0.140156	0.997199	1.14263	up	LOC105226485	[R]	General function prediction only	--	--	--	--	Tetratricopeptide repeat;; TPR repeat;; Tetratricopeptide repeat;; Domain of unknown function (DUF1736);; Tetratricopeptide repeat;; Tetratricopeptide repeat;; Tetratricopeptide repeat;; Tetratricopeptide repeat;; Tetratricopeptide repeat;; Tetratricopeptide repeat;; Tetratricopeptide repeat;; Tetratricopeptide repeat;; Anaphase-promoting complex, cyclosome, subunit 3;; Tetratricopeptide repeat;;…	Transmembrane and TPR repeat-containing protein CG4341 GN=CG4341 OS=Drosophila melanogaster (Fruit fly) PE=2 SV=1	R	General function prediction only	PREDICTED: transmembrane and TPR repeat-containing protein CG4341 [Bactrocera dorsalis]	NO_diff_mRNA_expression
conservative_NW_011876287.1_218873	tca-miR-252b-3p	6.18	2.23	5.19	11.68	20.57	1.26	0.140156	0.997199	1.14263	up	LOC105230200	[Q]	Secondary metabolites biosynthesis, transport and catabolism	Molecular Function: oxidoreductase activity (GO:0016491);; Molecular Function: metal ion binding (GO:0046872);;	K14999|0|dan:Dana_GF12637|GF12637 gene product from transcript GF12637-RA; K14999 cytochrome P450, family 6 [EC:1.14.-.-] (A)	--	--	Cytochrome P450	Cytochrome P450 6a9 GN=Cyp6a9 OS=Drosophila melanogaster (Fruit fly) PE=2 SV=3	Q	Secondary metabolites biosynthesis, transport and catabolism	PREDICTED: cytochrome P450 6a9-like [Bactrocera dorsalis]	NO_diff_mRNA_expression
conservative_NW_011876287.1_218873	tca-miR-252b-3p	6.18	2.23	5.19	11.68	20.57	1.26	0.140156	0.997199	1.14263	up	LOC105230345	--	--	--	--	--	--	F-box-like;; Methyl-CpG binding domain;; F-box domain	--	321	Function unknown	PREDICTED: uncharacterized protein LOC105230345 isoform X1 [Bactrocera dorsalis]	NO_diff_mRNA_expression
conservative_NW_011876287.1_218873	tca-miR-252b-3p	6.18	2.23	5.19	11.68	20.57	1.26	0.140156	0.997199	1.14263	up	LOC105233297	[IQ]	--	Molecular Function: catalytic activity (GO:0003824);; Biological Process: metabolic process (GO:0008152);;	K08745|0|mde:101894323|long-chain fatty acid transport protein 4-like; K08745 solute carrier family 27 (fatty acid transporter), member 1/4 [EC:6.2.1.-] (A)	--	--	AMP-binding enzyme;; AMP-binding enzyme C-terminal domain;; AMP-binding enzyme	--	I	Lipid transport and metabolism	PREDICTED: LOW QUALITY PROTEIN: long-chain fatty acid transport protein 4-like [Bactrocera dorsalis]	NO_diff_mRNA_expression
conservative_NW_011876287.1_218873	tca-miR-252b-3p	6.18	2.23	5.19	11.68	20.57	1.26	0.140156	0.997199	1.14263	up	LOC105225795	[T]	Signal transduction mechanisms	Biological Process: signal transduction (GO:0007165);; Cellular Component: apical plasma membrane (GO:0016324);; Biological Process: negative regulation of nucleobase-containing compound transport (GO:0032240);; Biological Process: cGMP metabolic process (GO:0046068);; Molecular Function: metal ion binding (GO:0046872);; Molecular Function: 3',5'-cyclic-GMP phosphodiesterase activity (GO:0047555)…	K13763|0|dmo:Dmoj_GI10668|GI10668 gene product from transcript GI10668-RA; K13763 cGMP-specific 3',5'-cyclic phosphodiesterase, invertebrate [EC:3.1.4.35] (A)	--	--	3'5'-cyclic nucleotide phosphodiesterase;; GAF domain;; GAF domain;; GAF domain	cGMP-specific 3&apos;,5&apos;-cyclic phosphodiesterase {ECO:0000250|UniProtKB:Q9VFI9} (Precursor) OS=Drosophila mojavensis (Fruit fly) PE=3 SV=1	T	Signal transduction mechanisms	PREDICTED: cGMP-specific 3&apos;,5&apos;-cyclic phosphodiesterase [Bactrocera dorsalis]	NO_diff_mRNA_expression
conservative_NW_011876287.1_218873	tca-miR-252b-3p	6.18	2.23	5.19	11.68	20.57	1.26	0.140156	0.997199	1.14263	up	LOC105227702	--	--	--	--	--	--	--	--	445	Function unknown	PREDICTED: uncharacterized protein LOC105227702 [Bactrocera dorsalis]	NO_diff_mRNA_expression
conservative_NW_011876287.1_218873	tca-miR-252b-3p	6.18	2.23	5.19	11.68	20.57	1.26	0.140156	0.997199	1.14263	up	LOC105228171	[J]	Translation, ribosomal structure and biogenesis	Cellular Component: dense fibrillar component (GO:0001651);; Molecular Function: mRNA binding (GO:0003729);; Cellular Component: small nucleolar ribonucleoprotein complex (GO:0005732);; Biological Process: rRNA processing (GO:0006364);; Biological Process: tRNA processing (GO:0008033);; Molecular Function: methyltransferase activity (GO:0008168);; Cellular Component: Cajal body (GO:0015030);; Cel…	K14563|9.8625e-168|dwi:Dwil_GK19601|GK19601 gene product from transcript GK19601-RA; K14563 rRNA 2'-O-methyltransferase fibrillarin [EC:2.1.1.-] (A)	--	--	Fibrillarin;; tRNA methyltransferase complex GCD14 subunit	rRNA 2&apos;-O-methyltransferase fibrillarin OS=Drosophila melanogaster (Fruit fly) PE=2 SV=1	J	Translation, ribosomal structure and biogenesis	PREDICTED: rRNA 2&apos;-O-methyltransferase fibrillarin [Bactrocera dorsalis]	NO_diff_mRNA_expression
conservative_NW_011875220.1_48959	ppc-miR-8338-2-3p	5.87	5.96	4.69	2.34	3.63	2.52	0.0816455	0.996711	-1.19997	down	LOC105227471	--	--	Molecular Function: structural constituent of chitin-based cuticle (GO:0005214);; Cellular Component: proteinaceous extracellular matrix (GO:0005578);; Biological Process: body morphogenesis (GO:0010171);; Biological Process: chitin-based cuticle development (GO:0040003);;	--	--	--	Domain of unknown function (DUF243)	--	R	General function prediction only	PREDICTED: uncharacterized protein LOC105227471 [Bactrocera dorsalis]	NO_diff_mRNA_expression
conservative_NW_011875220.1_48959	ppc-miR-8338-2-3p	5.87	5.96	4.69	2.34	3.63	2.52	0.0816455	0.996711	-1.19997	down	LOC105223874	--	--	Cellular Component: Golgi cis cisterna (GO:0000137);; Biological Process: Golgi organization (GO:0007030);; Biological Process: protein secretion (GO:0009306);; Cellular Component: endoplasmic reticulum exit site (GO:0070971);;	--	--	--	--	Transport and Golgi organization protein 1 (Precursor) GN=Tango1 OS=Drosophila melanogaster (Fruit fly) PE=1 SV=2	U	Intracellular trafficking, secretion, and vesicular transport	PREDICTED: transport and Golgi organization protein 1 [Bactrocera dorsalis]	NO_diff_mRNA_expression
conservative_NW_011876389.1_404773	hsa-miR-548s	3.09	8.69	9.14	6.75	5.45	100.88	0.0265137	0.685166	2.15196	up	LOC105222025	--	--	Cellular Component: membrane (GO:0016020);;	K13348|1.68795e-58|dpe:Dper_GL16018|GL16018 gene product from transcript GL16018-RA; K13348 protein Mpv17 (A)	--	--	Mpv17 / PMP22 family	Mpv17-like protein GN=CG11077 OS=Drosophila melanogaster (Fruit fly) PE=2 SV=1	R	General function prediction only	PREDICTED: mpv17-like protein [Bactrocera dorsalis]	NO_diff_mRNA_expression
conservative_NW_011876400.1_468415	dme-miR-282-5p	287.78	247.27	303.98	773.01	801.63	1001.28	0.00361142	0.190828	1.39599	up	LOC105224529	[BD]	--	Cellular Component: chromatin (GO:0000785);; Cellular Component: condensin complex (GO:0000796);; Cellular Component: nucleus (GO:0005634);; Cellular Component: cytoplasm (GO:0005737);; Biological Process: mitotic spindle organization (GO:0007052);; Biological Process: mitotic chromosome condensation (GO:0007076);; Biological Process: cell division (GO:0051301);;	K06677|0|mde:101893175|condensin complex subunit 1-like; K06677 condensin complex subunit 1 (A)	--	--	non-SMC mitotic condensation complex subunit 1;; non-SMC mitotic condensation complex subunit 1, N-term	--	D	Cell cycle control, cell division, chromosome partitioning	PREDICTED: condensin complex subunit 1 [Bactrocera dorsalis]	NO_diff_mRNA_expression
unconservative_NW_011876390.1_408174	Bdo-novel-mir-55	364.75	4479.34	280.52	25.44	74.42	694.84	0.00981556	0.372991	-3.02239	down	LOC105233133	--	--	Molecular Function: GTPase activator activity (GO:0005096);; Cellular Component: intracellular (GO:0005622);; Biological Process: signal transduction (GO:0007165);; Biological Process: retinal ganglion cell axon guidance (GO:0031290);;	--	--	--	RhoGAP domain;; Variant SH3 domain	GTPase-activating protein CdGAPr GN=CdGAPr OS=Drosophila melanogaster (Fruit fly) PE=1 SV=2	T	Signal transduction mechanisms	PREDICTED: GTPase-activating protein CdGAPr [Bactrocera dorsalis]	NO_diff_mRNA_expression
unconservative_NW_011876390.1_408174	Bdo-novel-mir-55	364.75	4479.34	280.52	25.44	74.42	694.84	0.00981556	0.372991	-3.02239	down	LOC105225909	--	--	Molecular Function: protein binding (GO:0005515);; Biological Process: SMAD protein import into nucleus (GO:0007184);;	K14303|0|mde:101891456|nuclear pore complex protein Nup160 homolog; K14303 nuclear pore complex protein Nup160 (A)	--	--	Nucleoporin Nup120/160	Nuclear pore complex protein Nup160 homolog GN=Nup160 OS=Drosophila melanogaster (Fruit fly) PE=1 SV=1	U	Intracellular trafficking, secretion, and vesicular transport	PREDICTED: nuclear pore complex protein Nup160 homolog [Bactrocera dorsalis]	NO_diff_mRNA_expression
unconservative_NW_011876390.1_408174	Bdo-novel-mir-55	364.75	4479.34	280.52	25.44	74.42	694.84	0.00981556	0.372991	-3.02239	down	LOC105224189	--	--	--	--	--	--	--	--	633	Function unknown	PREDICTED: uncharacterized protein LOC105224189 [Bactrocera dorsalis]	NO_diff_mRNA_expression
unconservative_NW_011876390.1_408174	Bdo-novel-mir-55	364.75	4479.34	280.52	25.44	74.42	694.84	0.00981556	0.372991	-3.02239	down	LOC105225760	--	--	Molecular Function: catalytic activity (GO:0003824);;	--	--	--	Trypsin	Serine protease gd (Precursor) GN=gd OS=Drosophila melanogaster (Fruit fly) PE=1 SV=2	E	Amino acid transport and metabolism	PREDICTED: serine protease gd-like [Bactrocera dorsalis]	NO_diff_mRNA_expression
unconservative_NW_011876390.1_408174	Bdo-novel-mir-55	364.75	4479.34	280.52	25.44	74.42	694.84	0.00981556	0.372991	-3.02239	down	LOC105225843	[G]	Carbohydrate transport and metabolism	Cellular Component: Golgi membrane (GO:0000139);; Molecular Function: mannosyl-oligosaccharide 1,3-1,6-alpha-mannosidase activity (GO:0004572);; Cellular Component: endoplasmic reticulum (GO:0005783);; Cellular Component: Golgi stack (GO:0005795);; Biological Process: mannose metabolic process (GO:0006013);; Biological Process: protein N-linked glycosylation (GO:0006487);; Biological Process: pro…	K01231|0|mde:101898268|alpha-mannosidase 2-like; K01231 alpha-mannosidase II [EC:3.2.1.114] (A)	--	--	Glycosyl hydrolases family 38 N-terminal domain;; Alpha mannosidase, middle domain	Alpha-mannosidase 2 GN=alpha-Man-II OS=Drosophila melanogaster (Fruit fly) PE=1 SV=2	G	Carbohydrate transport and metabolism	PREDICTED: alpha-mannosidase 2 [Bactrocera dorsalis]	NO_diff_mRNA_expression
unconservative_NW_011876390.1_408174	Bdo-novel-mir-55	364.75	4479.34	280.52	25.44	74.42	694.84	0.00981556	0.372991	-3.02239	down	LOC105221972	--	--	Molecular Function: tubulin N-acetyltransferase activity (GO:0019799);; Biological Process: behavioral response to ethanol (GO:0048149);; Biological Process: neuron development (GO:0048666);; Biological Process: regulation of microtubule cytoskeleton organization (GO:0070507);; Biological Process: alpha-tubulin acetylation (GO:0071929);;	--	--	--	Touch receptor neuron protein Mec-17	Alpha-tubulin N-acetyltransferase 1 {ECO:0000255|HAMAP-Rule:MF_03130} GN=CG3967 OS=Drosophila melanogaster (Fruit fly) PE=2 SV=2	S	Function unknown	PREDICTED: alpha-tubulin N-acetyltransferase 1-like [Bactrocera dorsalis]	NO_diff_mRNA_expression
unconservative_NW_011876390.1_408174	Bdo-novel-mir-55	364.75	4479.34	280.52	25.44	74.42	694.84	0.00981556	0.372991	-3.02239	down	LOC105222928	[U]	Intracellular trafficking, secretion, and vesicular transport	Biological Process: protein import into nucleus, docking (GO:0000059);; Cellular Component: nuclear pore (GO:0005643);; Cellular Component: lipid particle (GO:0005811);; Cellular Component: microtubule associated complex (GO:0005875);; Biological Process: NLS-bearing protein import into nucleus (GO:0006607);; Biological Process: actin filament organization (GO:0007015);; Biological Process: mitot…	K14293|0|mde:101901634|importin subunit beta-like; K14293 importin subunit beta-1 (A)	--	--	Importin-beta N-terminal domain;; HEAT repeat;; HEAT-like repeat;; HEAT repeats	Importin subunit beta GN=Fs(2)Ket OS=Drosophila melanogaster (Fruit fly) PE=2 SV=2	U	Intracellular trafficking, secretion, and vesicular transport	PREDICTED: importin subunit beta [Bactrocera dorsalis]	NO_diff_mRNA_expression
unconservative_NW_011876390.1_408174	Bdo-novel-mir-55	364.75	4479.34	280.52	25.44	74.42	694.84	0.00981556	0.372991	-3.02239	down	LOC105228636	--	--	--	K18809|2.70584e-87|mde:101891253|protein toll-like; K18809 protein toll (A)	--	--	TIR domain;; Leucine rich repeat;; Leucine Rich repeats (2 copies);; TIR domain;; Leucine Rich Repeat	Protein toll (Precursor) GN=Tl OS=Drosophila melanogaster (Fruit fly) PE=1 SV=1	T	Signal transduction mechanisms	PREDICTED: protein toll-like [Bactrocera dorsalis]	NO_diff_mRNA_expression
unconservative_NW_011876390.1_408174	Bdo-novel-mir-55	364.75	4479.34	280.52	25.44	74.42	694.84	0.00981556	0.372991	-3.02239	down	LOC105227739	--	--	--	K17654|0|mde:101892194|mitochondrial ribonuclease P protein 1 homolog; K17654 mitochondrial ribonuclease P protein 1 [EC:2.1.1.-] (A)	--	--	tRNA (Guanine-1)-methyltransferase	Mitochondrial ribonuclease P protein 1 homolog (Precursor) GN=trmt10c OS=Drosophila melanogaster (Fruit fly) PE=1 SV=1	S	Function unknown	PREDICTED: mitochondrial ribonuclease P protein 1 homolog [Bactrocera dorsalis]	NO_diff_mRNA_expression
unconservative_NW_011876390.1_408174	Bdo-novel-mir-55	364.75	4479.34	280.52	25.44	74.42	694.84	0.00981556	0.372991	-3.02239	down	LOC105221906	[R]	General function prediction only	Molecular Function: mRNA binding (GO:0003729);; Cellular Component: mRNA cleavage stimulating factor complex (GO:0005848);; Biological Process: mRNA cleavage (GO:0006379);; Biological Process: neurogenesis (GO:0022008);;	K14407|0|mde:101899926|cleavage stimulation factor subunit 2 tau variant-like; K14407 cleavage stimulation factor subunit 2 (A)	--	--	Hinge domain of cleavage stimulation factor subunit 2;; RNA recognition motif. (a.k.a. RRM, RBD, or RNP domain);; Transcription termination and cleavage factor C-terminal;; RNA recognition motif (a.k.a. RRM, RBD, or RNP domain);; RNA recognition motif. (a.k.a. RRM, RBD, or RNP domain)	U1 small nuclear ribonucleoprotein 70 kDa GN=snRNP-U1-70K OS=Drosophila melanogaster (Fruit fly) PE=1 SV=2	A	RNA processing and modification	PREDICTED: cleavage stimulation factor subunit 2 [Bactrocera dorsalis]	NO_diff_mRNA_expression
unconservative_NW_011876390.1_408174	Bdo-novel-mir-55	364.75	4479.34	280.52	25.44	74.42	694.84	0.00981556	0.372991	-3.02239	down	LOC105230261	[GC]	--	Biological Process: metabolic process (GO:0008152);; Molecular Function: glucuronosyltransferase activity (GO:0015020);;	--	--	--	UDP-glucoronosyl and UDP-glucosyl transferase;; Glycosyl transferase family 1;; Glycosyltransferase family 28 C-terminal domain	Putative UDP-glucuronosyltransferase ugt-58 (Precursor) GN=ugt-58 OS=Caenorhabditis elegans PE=3 SV=2	G	Carbohydrate transport and metabolism	PREDICTED: UDP-glucuronosyltransferase 1-8-like [Bactrocera dorsalis]	NO_diff_mRNA_expression
unconservative_NW_011876390.1_408174	Bdo-novel-mir-55	364.75	4479.34	280.52	25.44	74.42	694.84	0.00981556	0.372991	-3.02239	down	LOC105233383	--	--	--	--	--	--	Leucine rich repeat;; Leucine Rich repeats (2 copies);; Leucine Rich Repeat;; Immunoglobulin I-set domain;; Leucine rich repeat;; Leucine rich repeats (6 copies);; Immunoglobulin domain;; Leucine Rich repeat	Protein slit C-product (Precursor) GN=sli OS=Drosophila melanogaster (Fruit fly) PE=1 SV=2	T	Signal transduction mechanisms	PREDICTED: uncharacterized protein LOC105233383 [Bactrocera dorsalis]	NO_diff_mRNA_expression
unconservative_NW_011876390.1_408174	Bdo-novel-mir-55	364.75	4479.34	280.52	25.44	74.42	694.84	0.00981556	0.372991	-3.02239	down	LOC105232682	[G]	Carbohydrate transport and metabolism	Cellular Component: cytoplasm (GO:0005737);; Biological Process: inositol biosynthetic process (GO:0006021);; Biological Process: phosphatidylinositol biosynthetic process (GO:0006661);; Biological Process: signal transduction (GO:0007165);; Molecular Function: 3'(2'),5'-bisphosphate nucleotidase activity (GO:0008441);; Molecular Function: inositol monophosphate 1-phosphatase activity (GO:0008934…	K15759|0|mde:101895366|putative inositol monophosphatase 3-like; K15759 inositol monophosphatase 3 [EC:3.1.3.25 3.1.3.7] (A)	--	--	Inositol monophosphatase family	Putative inositol monophosphatase 3 GN=CG15743 OS=Drosophila melanogaster (Fruit fly) PE=2 SV=1	T	Signal transduction mechanisms	PREDICTED: putative inositol monophosphatase 3 [Bactrocera dorsalis]	NO_diff_mRNA_expression
unconservative_NW_011876355.1_315818	Bdo-novel-mir-44	7.11	17.63	28.15	21.03	87.73	52.96	0.0491419	0.878773	1.32372	up	LOC105230796	--	--	Molecular Function: hydrolase activity (GO:0016787);;	K01379|4.04447e-95|mde:101892455|lysosomal aspartic protease-like; K01379 cathepsin D [EC:3.4.23.5] (A)	--	--	Eukaryotic aspartyl protease;; Xylanase inhibitor C-terminal	Lysosomal aspartic protease (Precursor) GN=AAEL006169 OS=Aedes aegypti (Yellowfever mosquito) PE=1 SV=2	O	Posttranslational modification, protein turnover, chaperones	PREDICTED: lysosomal aspartic protease-like [Bactrocera dorsalis]	NO_diff_mRNA_expression
unconservative_NW_011876355.1_315818	Bdo-novel-mir-44	7.11	17.63	28.15	21.03	87.73	52.96	0.0491419	0.878773	1.32372	up	LOC105225670	--	--	Biological Process: glycolipid biosynthetic process (GO:0009247);; Cellular Component: integral component of membrane (GO:0016021);; Molecular Function: glycoprotein-N-acetylgalactosamine 3-beta-galactosyltransferase activity (GO:0016263);; Biological Process: O-glycan processing, core 1 (GO:0016267);; Biological Process: central nervous system morphogenesis (GO:0021551);;	K00731|0|dpo:Dpse_GA21851|GA21851 gene product from transcript GA21851-RA (EC:2.4.1.122); K00731 glycoprotein-N-acetylgalactosamine 3-beta-galactosyltransferase [EC:2.4.1.122] (A)	--	--	Fringe-like	Glycoprotein-N-acetylgalactosamine 3-beta-galactosyltransferase 1 GN=C1GalTA OS=Drosophila melanogaster (Fruit fly) PE=2 SV=1	G	Carbohydrate transport and metabolism	PREDICTED: glycoprotein-N-acetylgalactosamine 3-beta-galactosyltransferase 1 [Bactrocera dorsalis]	NO_diff_mRNA_expression
unconservative_NW_011876355.1_315818	Bdo-novel-mir-44	7.11	17.63	28.15	21.03	87.73	52.96	0.0491419	0.878773	1.32372	up	LOC105227504	--	--	--	--	--	--	TMC domain	Transmembrane channel-like protein 1 GN=tmc-1 OS=Caenorhabditis elegans PE=2 SV=2	S	Function unknown	PREDICTED: transmembrane channel-like protein 7 [Bactrocera dorsalis]	NO_diff_mRNA_expression
unconservative_NW_011876355.1_315818	Bdo-novel-mir-44	7.11	17.63	28.15	21.03	87.73	52.96	0.0491419	0.878773	1.32372	up	LOC105228756	--	--	Molecular Function: chitinase activity (GO:0004568);;	--	--	--	REJ domain;; Y_Y_Y domain;; Domain of unknown function (DUF4625)	--	S	Function unknown	PREDICTED: dyslexia-associated protein KIAA0319-like protein [Bactrocera dorsalis]	NO_diff_mRNA_expression
unconservative_NW_011876355.1_315818	Bdo-novel-mir-44	7.11	17.63	28.15	21.03	87.73	52.96	0.0491419	0.878773	1.32372	up	LOC109579749	--	--	Biological Process: startle response (GO:0001964);; Biological Process: inter-male aggressive behavior (GO:0002121);; Molecular Function: nucleic acid binding (GO:0003676);; Molecular Function: sequence-specific DNA binding transcription factor activity (GO:0003700);; Molecular Function: protein binding (GO:0005515);; Cellular Component: nucleus (GO:0005634);; Biological Process: regulation of tr…	--	--	--	Zinc finger, C2H2 type	Longitudinals lacking protein, isoforms A/B/D/L OS=Drosophila melanogaster (Fruit fly) PE=1 SV=1	R	General function prediction only	PREDICTED: protein krueppel-like [Ceratitis capitata]	NO_diff_mRNA_expression
unconservative_NW_011876290.1_221194	Bdo-novel-mir-30	1.55	2.23	2.96	3.89	15.73	0	0.17324	0.997199	1.29302	up	LOC105223481	--	--	Biological Process: inter-male aggressive behavior (GO:0002121);; Molecular Function: protein binding (GO:0005515);; Cellular Component: plasma membrane (GO:0005886);; Cellular Component: cell-cell adherens junction (GO:0005913);; Biological Process: homophilic cell adhesion via plasma membrane adhesion molecules (GO:0007156);; Biological Process: dorsal closure (GO:0007391);; Biological Process:…	K16680|0|mde:101900488|neuronal cell adhesion molecule-like; K16680 echinoid (A)	--	--	Immunoglobulin I-set domain;; Immunoglobulin domain;; Immunoglobulin domain;; Immunoglobulin domain;; CD80-like C2-set immunoglobulin domain;; Immunoglobulin V-set domain;; Fibronectin type III domain;; Immunoglobulin C1-set domain	Muscle M-line assembly protein unc-89 GN=unc-89 OS=Caenorhabditis elegans PE=1 SV=3	T	Signal transduction mechanisms	PREDICTED: Down syndrome cell adhesion molecule-like protein Dscam2 [Bactrocera dorsalis]	NO_diff_mRNA_expression
unconservative_NW_011876290.1_221194	Bdo-novel-mir-30	1.55	2.23	2.96	3.89	15.73	0	0.17324	0.997199	1.29302	up	LOC105230803	--	--	Molecular Function: protein binding (GO:0005515);; Biological Process: muscle attachment (GO:0016203);; Biological Process: neurogenesis (GO:0022008);; Cellular Component: cell tip (GO:0051286);; Biological Process: positive regulation of filopodium assembly (GO:0051491);;	K08115|0|mde:101892838|chondroitin sulfate proteoglycan 4-like; K08115 chondroitin sulfate proteoglycan 4 (A)	--	--	Laminin G domain;; Laminin G domain	Neurexin-4 (Precursor) GN=Nrx-IV OS=Drosophila melanogaster (Fruit fly) PE=1 SV=2	T	Signal transduction mechanisms	PREDICTED: chondroitin sulfate proteoglycan 4 [Bactrocera dorsalis]	NO_diff_mRNA_expression
unconservative_NW_011876290.1_221194	Bdo-novel-mir-30	1.55	2.23	2.96	3.89	15.73	0	0.17324	0.997199	1.29302	up	LOC105226664	--	--	Biological Process: G-protein coupled receptor signaling pathway (GO:0007186);; Biological Process: neurotransmitter secretion (GO:0007269);; Cellular Component: synaptic vesicle (GO:0008021);; Cellular Component: integral component of membrane (GO:0016021);; Biological Process: vesicle-mediated transport (GO:0016192);; Molecular Function: latrotoxin receptor activity (GO:0016524);;	--	--	--	Domain of unknown function (DUF3497);; Galactose binding lectin domain;; Latrophilin/CL-1-like GPS domain	Latrophilin Cirl {ECO:0000250|UniProtKB:A1Z7G7} OS=Drosophila erecta (Fruit fly) PE=3 SV=1	T	Signal transduction mechanisms	PREDICTED: latrophilin Cirl isoform X1 [Bactrocera dorsalis]	NO_diff_mRNA_expression
unconservative_NW_011876290.1_221194	Bdo-novel-mir-30	1.55	2.23	2.96	3.89	15.73	0	0.17324	0.997199	1.29302	up	LOC105222614	--	--	Biological Process: cell morphogenesis (GO:0000902);; Biological Process: establishment of imaginal disc-derived wing hair orientation (GO:0001737);; Molecular Function: protein binding (GO:0005515);; Cellular Component: septate junction (GO:0005918);; Biological Process: positive regulation of antibacterial peptide biosynthetic process (GO:0006963);; Biological Process: pole cell migration (GO:0…	K16175|0|dsi:Dsim_GD21289|GD21289 gene product from transcript GD21289-RA; K16175 protein scribble (A)	--	--	PDZ domain (Also known as DHR or GLGF);; PDZ domain	Protein lap4 OS=Drosophila melanogaster (Fruit fly) PE=1 SV=1	T	Signal transduction mechanisms	PREDICTED: microtubule-associated protein futsch-like [Bactrocera dorsalis]	NO_diff_mRNA_expression
unconservative_NW_011876290.1_221194	Bdo-novel-mir-30	1.55	2.23	2.96	3.89	15.73	0	0.17324	0.997199	1.29302	up	LOC105228098	--	--	--	--	--	--	--	--	--	--	PREDICTED: uncharacterized protein LOC105228098 [Bactrocera dorsalis]	NO_diff_mRNA_expression
unconservative_NW_011876290.1_221194	Bdo-novel-mir-30	1.55	2.23	2.96	3.89	15.73	0	0.17324	0.997199	1.29302	up	LOC105234277	--	--	--	--	--	--	--	--	93	Function unknown	PREDICTED: uncharacterized protein LOC105234277 [Bactrocera dorsalis]	NO_diff_mRNA_expression
unconservative_NW_011876290.1_221194	Bdo-novel-mir-30	1.55	2.23	2.96	3.89	15.73	0	0.17324	0.997199	1.29302	up	LOC105222393	--	--	Molecular Function: zinc ion binding (GO:0008270);;	K10694|2.96023e-80|dse:Dsec_GM12546|GM12546 gene product from transcript GM12546-RA; K10694 E3 ubiquitin-protein ligase ZNRF1/2 [EC:6.3.2.19] (A)	--	--	Ring finger domain	--	O	Posttranslational modification, protein turnover, chaperones	PREDICTED: E3 ubiquitin-protein ligase ZNRF2 [Bactrocera cucurbitae]	NO_diff_mRNA_expression
unconservative_NW_011876290.1_221194	Bdo-novel-mir-30	1.55	2.23	2.96	3.89	15.73	0	0.17324	0.997199	1.29302	up	LOC105226122	[O]	Posttranslational modification, protein turnover, chaperones	Molecular Function: ubiquitin-protein transferase activity (GO:0004842);; Biological Process: protein ubiquitination (GO:0016567);; Molecular Function: metal ion binding (GO:0046872);;	K10595|0|mde:101899543|probable E3 ubiquitin-protein ligase HERC2-like; K10595 E3 ubiquitin-protein ligase HERC2 [EC:6.3.2.19] (A)	--	--	Regulator of chromosome condensation (RCC1) repeat;; Regulator of chromosome condensation (RCC1) repeat;; HECT-domain (ubiquitin-transferase);; Mouse development and cellular proliferation protein Cullin-7;; Mib_herc2;; Cytochrome b5-like Heme/Steroid binding domain	Probable E3 ubiquitin-protein ligase HERC2 GN=HERC2 OS=Drosophila melanogaster (Fruit fly) PE=1 SV=3	O	Posttranslational modification, protein turnover, chaperones	PREDICTED: probable E3 ubiquitin-protein ligase HERC2 [Bactrocera dorsalis]	NO_diff_mRNA_expression
unconservative_NW_011876290.1_221194	Bdo-novel-mir-30	1.55	2.23	2.96	3.89	15.73	0	0.17324	0.997199	1.29302	up	LOC105231352	[P]	Inorganic ion transport and metabolism	Molecular Function: zinc ion transmembrane transporter activity (GO:0005385);; Cellular Component: plasma membrane (GO:0005886);; Biological Process: cation transport (GO:0006812);; Biological Process: cellular zinc ion homeostasis (GO:0006882);; Cellular Component: integral component of membrane (GO:0016021);; Biological Process: transmembrane transport (GO:0055085);;	K14688|0|dan:Dana_GF10205|GF10205 gene product from transcript GF10205-RA; K14688 solute carrier family 30 (zinc transporter), member 1 (A)	--	--	Cation efflux family	Probable zinc transporter protein DDB_G0282067 GN=DDB_G0282067 OS=Dictyostelium discoideum (Slime mold) PE=2 SV=1	P	Inorganic ion transport and metabolism	PREDICTED: zinc transporter 1 [Bactrocera dorsalis]	NO_diff_mRNA_expression
unconservative_NW_011876290.1_221194	Bdo-novel-mir-30	1.55	2.23	2.96	3.89	15.73	0	0.17324	0.997199	1.29302	up	LOC105230781	--	--	--	--	--	--	--	--	132	Function unknown	PREDICTED: mucin-2 [Bactrocera dorsalis]	NO_diff_mRNA_expression
unconservative_NW_011876290.1_221194	Bdo-novel-mir-30	1.55	2.23	2.96	3.89	15.73	0	0.17324	0.997199	1.29302	up	LOC105231102	--	--	--	--	--	--	FERM central domain;; FERM C-terminal PH-like domain;; FERM N-terminal domain	Protein 4.1 homolog GN=cora OS=Drosophila melanogaster (Fruit fly) PE=1 SV=1	R	General function prediction only	PREDICTED: uncharacterized protein LOC105213533 isoform X2 [Bactrocera cucurbitae]	NO_diff_mRNA_expression
unconservative_NW_011876290.1_221194	Bdo-novel-mir-30	1.55	2.23	2.96	3.89	15.73	0	0.17324	0.997199	1.29302	up	LOC105225678	--	--	Molecular Function: transforming growth factor beta receptor binding (GO:0005160);; Cellular Component: extracellular region (GO:0005576);; Biological Process: transforming growth factor beta receptor signaling pathway (GO:0007179);; Biological Process: axon guidance (GO:0007411);; Molecular Function: growth factor activity (GO:0008083);; Biological Process: positive regulation of activin recepto…	K04669|0|dwi:Dwil_GK24277|GK24277 gene product from transcript GK24277-RA; K04669 TGF-beta receptor, other (A)	--	--	Transforming growth factor beta like domain;; TGF-beta propeptide	Inhibin beta chain (Precursor) GN=Actbeta OS=Drosophila melanogaster (Fruit fly) PE=2 SV=2	T	Signal transduction mechanisms	PREDICTED: inhibin beta A chain [Bactrocera dorsalis]	NO_diff_mRNA_expression
unconservative_NW_011876290.1_221194	Bdo-novel-mir-30	1.55	2.23	2.96	3.89	15.73	0	0.17324	0.997199	1.29302	up	LOC105229517	[T]	Signal transduction mechanisms	Molecular Function: protein serine/threonine kinase activity (GO:0004674);; Molecular Function: ATP binding (GO:0005524);; Biological Process: protein phosphorylation (GO:0006468);; Biological Process: neurogenesis (GO:0022008);;	K07179|0|mde:101893533|serine/threonine-protein kinase RIO2-like; K07179 RIO kinase 2 [EC:2.7.11.1] (A)	--	--	RIO1 family;; Rio2, N-terminal;; Phosphotransferase enzyme family;; Lipopolysaccharide kinase (Kdo/WaaP) family	Serine/threonine-protein kinase rio2 GN=rio2 OS=Dictyostelium discoideum (Slime mold) PE=3 SV=1	T	Signal transduction mechanisms	PREDICTED: serine/threonine-protein kinase rio2 [Bactrocera dorsalis]	NO_diff_mRNA_expression
unconservative_NW_011876290.1_221194	Bdo-novel-mir-30	1.55	2.23	2.96	3.89	15.73	0	0.17324	0.997199	1.29302	up	LOC105228493	[R]	General function prediction only	--	--	--	--	Zinc finger, C2H2 type;; Zinc-finger double domain;; C2H2-type zinc finger;; Zinc-finger double-stranded RNA-binding;; Zinc-finger associated domain (zf-AD);; C2H2-type zinc finger;; Zinc-finger of C2H2 type	Krueppel homolog 1 GN=Kr-h1 OS=Drosophila melanogaster (Fruit fly) PE=2 SV=2	K	Transcription	PREDICTED: zinc finger protein Xfin [Bactrocera dorsalis]	NO_diff_mRNA_expression
unconservative_NW_011876290.1_221194	Bdo-novel-mir-30	1.55	2.23	2.96	3.89	15.73	0	0.17324	0.997199	1.29302	up	LOC105225153	[P]	Inorganic ion transport and metabolism	Biological Process: action potential (GO:0001508);; Molecular Function: delayed rectifier potassium channel activity (GO:0005251);; Biological Process: regulation of heart contraction (GO:0008016);; Cellular Component: voltage-gated potassium channel complex (GO:0008076);; Biological Process: larval locomotory behavior (GO:0008345);; Biological Process: regulation of ion transmembrane transport (…	--	--	--	Ion transport protein;; BTB/POZ domain;; Ion channel	Potassium voltage-gated channel protein Shab GN=Shab OS=Drosophila melanogaster (Fruit fly) PE=1 SV=2	P	Inorganic ion transport and metabolism	PREDICTED: potassium voltage-gated channel protein Shab isoform X3 [Bactrocera cucurbitae]	NO_diff_mRNA_expression
unconservative_NW_011876290.1_221194	Bdo-novel-mir-30	1.55	2.23	2.96	3.89	15.73	0	0.17324	0.997199	1.29302	up	LOC105224417	--	--	Biological Process: mRNA splicing, via spliceosome (GO:0000398);; Cellular Component: precatalytic spliceosome (GO:0071011);; Cellular Component: catalytic step 2 spliceosome (GO:0071013);;	K13172|3.19988e-102|mde:101891870|serine/arginine repetitive matrix protein 2-like; K13172 serine/arginine repetitive matrix protein 2 (A)	--	--	--	--	354	RNA processing and modification	PREDICTED: serine/arginine repetitive matrix protein 2 isoform X4 [Bactrocera dorsalis]	NO_diff_mRNA_expression
unconservative_NW_011876290.1_221194	Bdo-novel-mir-30	1.55	2.23	2.96	3.89	15.73	0	0.17324	0.997199	1.29302	up	LOC105222743	[R]	General function prediction only	Molecular Function: oxidoreductase activity (GO:0016491);; Biological Process: oxidation-reduction process (GO:0055114);;	--	--	--	short chain dehydrogenase;; KR domain;; NADH(P)-binding;; Enoyl-(Acyl carrier protein) reductase;; NAD dependent epimerase/dehydratase family	--	Q	Secondary metabolites biosynthesis, transport and catabolism	PREDICTED: dehydrogenase/reductase SDR family member 11 [Bactrocera dorsalis]	NO_diff_mRNA_expression
unconservative_NW_011876290.1_221194	Bdo-novel-mir-30	1.55	2.23	2.96	3.89	15.73	0	0.17324	0.997199	1.29302	up	LOC105230035	--	--	Biological Process: negative regulation of transcription from RNA polymerase II promoter (GO:0000122);; Molecular Function: AT DNA binding (GO:0003680);; Molecular Function: sequence-specific DNA binding transcription factor activity (GO:0003700);; Cellular Component: nucleus (GO:0005634);; Biological Process: imaginal disc-derived wing morphogenesis (GO:0007476);; Biological Process: midgut deve…	--	--	--	Homeobox domain	--	K	Transcription	PREDICTED: uncharacterized protein LOC105230035 [Bactrocera dorsalis]	NO_diff_mRNA_expression
unconservative_NW_011876290.1_221194	Bdo-novel-mir-30	1.55	2.23	2.96	3.89	15.73	0	0.17324	0.997199	1.29302	up	LOC105232312	[G]	Carbohydrate transport and metabolism	Molecular Function: alpha-mannosidase activity (GO:0004559);; Molecular Function: binding (GO:0005488);; Cellular Component: extracellular region (GO:0005576);; Cellular Component: lysosome (GO:0005764);; Biological Process: carbohydrate metabolic process (GO:0005975);;	K12311|0|mde:101894887|lysosomal alpha-mannosidase-like; K12311 lysosomal alpha-mannosidase [EC:3.2.1.24] (A)	--	--	Glycosyl hydrolases family 38 C-terminal domain;; Glycosyl hydrolases family 38 N-terminal domain;; Alpha mannosidase, middle domain	Alpha-mannosidase 58 kDa subunit (Precursor) GN=manA OS=Dictyostelium discoideum (Slime mold) PE=1 SV=2	G	Carbohydrate transport and metabolism	PREDICTED: LOW QUALITY PROTEIN: lysosomal alpha-mannosidase [Bactrocera dorsalis]	NO_diff_mRNA_expression
unconservative_NW_011876290.1_221194	Bdo-novel-mir-30	1.55	2.23	2.96	3.89	15.73	0	0.17324	0.997199	1.29302	up	LOC105225223	[T]	Signal transduction mechanisms	Biological Process: conditioned taste aversion (GO:0001661);; Cellular Component: integral component of plasma membrane (GO:0005887);; Biological Process: cAMP biosynthetic process (GO:0006171);; Biological Process: response to oxidative stress (GO:0006979);; Biological Process: G-protein coupled receptor signaling pathway (GO:0007186);; Biological Process: neuromuscular synaptic transmission (GO…	K08041|0|mde:101890662|Ca(2+)/calmodulin-responsive adenylate cyclase-like; K08041 adenylate cyclase 1 [EC:4.6.1.1] (A)	--	--	Adenylate and Guanylate cyclase catalytic domain;; Domain of Unknown Function (DUF1053)	Ca(2+)/calmodulin-responsive adenylate cyclase GN=rut OS=Drosophila melanogaster (Fruit fly) PE=1 SV=2	C	Energy production and conversion	PREDICTED: LOW QUALITY PROTEIN: Ca(2+)/calmodulin-responsive adenylate cyclase-like [Bactrocera dorsalis]	NO_diff_mRNA_expression
unconservative_NW_011876290.1_221194	Bdo-novel-mir-30	1.55	2.23	2.96	3.89	15.73	0	0.17324	0.997199	1.29302	up	LOC105231518	--	--	--	--	--	--	Alcohol dehydrogenase transcription factor Myb/SANT-like	--	S	Function unknown	PREDICTED: uncharacterized protein LOC105231518 isoform X1 [Bactrocera dorsalis]	NO_diff_mRNA_expression
unconservative_NW_011876290.1_221194	Bdo-novel-mir-30	1.55	2.23	2.96	3.89	15.73	0	0.17324	0.997199	1.29302	up	LOC105225480	--	--	Molecular Function: signal transducer activity (GO:0004871);; Cellular Component: membrane (GO:0016020);; Biological Process: single-organism process (GO:0044699);;	K08471|1.80896e-96|dan:Dana_GF12747|GF12747 gene product from transcript GF12747-RA; K08471 gustatory receptor (A)	--	--	7tm Chemosensory receptor	Putative gustatory receptor 57a GN=Gr57a OS=Drosophila melanogaster (Fruit fly) PE=2 SV=1	S	Function unknown	PREDICTED: putative gustatory receptor 57a [Bactrocera dorsalis]	NO_diff_mRNA_expression
unconservative_NW_011876290.1_221194	Bdo-novel-mir-30	1.55	2.23	2.96	3.89	15.73	0	0.17324	0.997199	1.29302	up	LOC105228428	[G]	Carbohydrate transport and metabolism	Molecular Function: NAD+ kinase activity (GO:0003951);; Biological Process: NADP biosynthetic process (GO:0006741);; Biological Process: phosphorylation (GO:0016310);; Biological Process: NAD metabolic process (GO:0019674);;	K00858|0|mde:101899428|NAD kinase-like; K00858 NAD+ kinase [EC:2.7.1.23] (A)	--	--	ATP-NAD kinase	--	G	Carbohydrate transport and metabolism	PREDICTED: NAD kinase isoform X1 [Bactrocera dorsalis]	NO_diff_mRNA_expression
unconservative_NW_011876290.1_221194	Bdo-novel-mir-30	1.55	2.23	2.96	3.89	15.73	0	0.17324	0.997199	1.29302	up	LOC105222539	--	--	Biological Process: microtubule cytoskeleton organization (GO:0000226);;	--	--	--	--	--	314	Function unknown	PREDICTED: uncharacterized protein LOC105222539 [Bactrocera dorsalis]	NO_diff_mRNA_expression
unconservative_NW_011876290.1_221194	Bdo-novel-mir-30	1.55	2.23	2.96	3.89	15.73	0	0.17324	0.997199	1.29302	up	LOC105233913	--	--	--	--	--	--	--	--	99	Function unknown	PREDICTED: putative uncharacterized protein DDB_G0291608 [Bactrocera dorsalis]	NO_diff_mRNA_expression
unconservative_NW_011876290.1_221194	Bdo-novel-mir-30	1.55	2.23	2.96	3.89	15.73	0	0.17324	0.997199	1.29302	up	LOC105225430	--	--	Molecular Function: nucleotide binding (GO:0000166);; Molecular Function: nucleoside-triphosphatase activity (GO:0017111);;	K14572|0|mde:101897077|midasin-like; K14572 midasin (A)	--	--	AAA domain (dynein-related subfamily);; ATPase family associated with various cellular activities (AAA);; AAA domain;; AAA ATPase domain;; ATPase family associated with various cellular activities (AAA);; AAA domain;; AAA domain;; AAA domain;; Sigma-54 interaction domain;; RNA helicase;; AAA domain;; AAA domain;; Sigma-54 interaction domain;; Uncharacterised P-loop hydrolase UPF0079;; Miro-like p…	Midasin GN=mdn1 OS=Dictyostelium discoideum (Slime mold) PE=3 SV=2	R	General function prediction only	PREDICTED: LOW QUALITY PROTEIN: midasin [Bactrocera dorsalis]	NO_diff_mRNA_expression
unconservative_NW_011876290.1_221194	Bdo-novel-mir-30	1.55	2.23	2.96	3.89	15.73	0	0.17324	0.997199	1.29302	up	Bactrocera_dorsalis_newGene_953	--	--	Molecular Function: binding (GO:0005488);;	--	[R]	General function prediction only	--	--	R	General function prediction only	GK15001 [Drosophila willistoni]	NO_diff_mRNA_expression
unconservative_NW_011876290.1_221194	Bdo-novel-mir-30	1.55	2.23	2.96	3.89	15.73	0	0.17324	0.997199	1.29302	up	LOC105229259	--	--	Molecular Function: nucleotide binding (GO:0000166);; Molecular Function: nucleic acid binding (GO:0003676);;	--	--	--	SPOC domain;; RNA recognition motif. (a.k.a. RRM, RBD, or RNP domain);; RNA recognition motif (a.k.a. RRM, RBD, or RNP domain);; RNA recognition motif. (a.k.a. RRM, RBD, or RNP domain)	Protein split ends GN=spen OS=Drosophila melanogaster (Fruit fly) PE=1 SV=2	K	Transcription	PREDICTED: protein split ends isoform X2 [Bactrocera dorsalis]	NO_diff_mRNA_expression
unconservative_NW_011876290.1_221194	Bdo-novel-mir-30	1.55	2.23	2.96	3.89	15.73	0	0.17324	0.997199	1.29302	up	LOC105231047	[L]	Replication, recombination and repair	Molecular Function: catalytic activity (GO:0003824);; Molecular Function: binding (GO:0005488);; Biological Process: DNA repair (GO:0006281);;	K10773|5.81613e-121|mde:101890769|endonuclease III-like protein 1-like; K10773 endonuclease III [EC:4.2.99.18] (A)	--	--	HhH-GPD superfamily base excision DNA repair protein;; Helix-hairpin-helix motif	Endonuclease III homolog {ECO:0000255|HAMAP-Rule:MF_03183} OS=Caenorhabditis elegans PE=1 SV=2	L	Replication, recombination and repair	PREDICTED: endonuclease III-like protein 1 [Bactrocera dorsalis]	NO_diff_mRNA_expression
unconservative_NW_011876290.1_221194	Bdo-novel-mir-30	1.55	2.23	2.96	3.89	15.73	0	0.17324	0.997199	1.29302	up	LOC105228022	--	--	--	--	--	--	--	--	170	Function unknown	PREDICTED: uncharacterized protein LOC105228022 isoform X1 [Bactrocera dorsalis]	NO_diff_mRNA_expression
unconservative_NW_011876290.1_221194	Bdo-novel-mir-30	1.55	2.23	2.96	3.89	15.73	0	0.17324	0.997199	1.29302	up	LOC105229042	--	--	Biological Process: actomyosin contractile ring assembly (GO:0000915);; Molecular Function: GTPase activator activity (GO:0005096);; Cellular Component: nucleus (GO:0005634);; Cellular Component: cell cortex (GO:0005938);; Biological Process: meiosis I cytokinesis (GO:0007110);; Biological Process: meiosis II cytokinesis (GO:0007111);; Biological Process: cell adhesion (GO:0007155);; Biological P…	--	--	--	RhoGEF domain;; twin BRCT domain;; BRCA1 C Terminus (BRCT) domain	Rac guanine nucleotide exchange factor JJ GN=gxcJJ OS=Dictyostelium discoideum (Slime mold) PE=1 SV=1	T	Signal transduction mechanisms	PREDICTED: protein ECT2 [Bactrocera dorsalis]	NO_diff_mRNA_expression
unconservative_NW_011876290.1_221194	Bdo-novel-mir-30	1.55	2.23	2.96	3.89	15.73	0	0.17324	0.997199	1.29302	up	LOC105233065	--	--	Biological Process: regulation of heart rate (GO:0002027);; Molecular Function: calcium ion binding (GO:0005509);; Cellular Component: cytoplasm (GO:0005737);; Cellular Component: voltage-gated calcium channel complex (GO:0005891);; Biological Process: exocytosis (GO:0006887);; Biological Process: phagocytosis (GO:0006909);; Biological Process: positive regulation of antifungal peptide biosynthet…	--	--	--	Ion transport protein;; Polycystin cation channel	Voltage-dependent calcium channel type A subunit alpha-1 GN=cac OS=Drosophila melanogaster (Fruit fly) PE=2 SV=3	P	Inorganic ion transport and metabolism	PREDICTED: voltage-dependent calcium channel type A subunit alpha-1-like isoform X2 [Ceratitis capitata]	NO_diff_mRNA_expression
unconservative_NW_011876290.1_221194	Bdo-novel-mir-30	1.55	2.23	2.96	3.89	15.73	0	0.17324	0.997199	1.29302	up	LOC105234227	--	--	--	--	--	--	--	--	332	Function unknown	PREDICTED: uncharacterized protein LOC105234227 [Bactrocera dorsalis]	NO_diff_mRNA_expression
unconservative_NW_011876290.1_221194	Bdo-novel-mir-30	1.55	2.23	2.96	3.89	15.73	0	0.17324	0.997199	1.29302	up	LOC105234248	[O]	Posttranslational modification, protein turnover, chaperones	Cellular Component: mitochondrion (GO:0005739);; Cellular Component: lipid particle (GO:0005811);; Cellular Component: membrane (GO:0016020);;	K17081|7.954e-170|mde:101894514|prohibitin-2-like; K17081 prohibitin 2 (A)	--	--	SPFH domain / Band 7 family	Mitochondrial prohibitin complex protein 2 GN=phb-2 OS=Caenorhabditis elegans PE=1 SV=2	O	Posttranslational modification, protein turnover, chaperones	PREDICTED: prohibitin-2 [Bactrocera dorsalis]	NO_diff_mRNA_expression
unconservative_NW_011876290.1_221194	Bdo-novel-mir-30	1.55	2.23	2.96	3.89	15.73	0	0.17324	0.997199	1.29302	up	LOC105231384	--	--	--	--	--	--	--	--	155	Function unknown	PREDICTED: uncharacterized protein LOC105231384 [Bactrocera dorsalis]	NO_diff_mRNA_expression
unconservative_NW_011876290.1_221194	Bdo-novel-mir-30	1.55	2.23	2.96	3.89	15.73	0	0.17324	0.997199	1.29302	up	LOC105225465	--	--	--	K16782|9.77958e-150|mde:101892438|neuralized-like protein 2-like; K16782 neuralized-like protein 2 (A)	--	--	Neuralized;; SOCS box	Protein neuralized GN=neur OS=Drosophila virilis (Fruit fly) PE=3 SV=1	T	Signal transduction mechanisms	PREDICTED: neuralized-like protein 2 [Bactrocera dorsalis]	NO_diff_mRNA_expression
unconservative_NW_011876290.1_221194	Bdo-novel-mir-30	1.55	2.23	2.96	3.89	15.73	0	0.17324	0.997199	1.29302	up	LOC105228207	--	--	Molecular Function: peptidase activity (GO:0008233);;	--	--	--	Trypsin	Venom serine protease 34 (Precursor) OS=Apis mellifera (Honeybee) PE=2 SV=1	E	Amino acid transport and metabolism	PREDICTED: venom serine protease 34 [Bactrocera dorsalis]	NO_diff_mRNA_expression
unconservative_NW_011876290.1_221194	Bdo-novel-mir-30	1.55	2.23	2.96	3.89	15.73	0	0.17324	0.997199	1.29302	up	LOC105226373	--	--	--	--	--	--	PH domain	Ankyrin repeat, PH and SEC7 domain containing protein secG GN=secG OS=Dictyostelium discoideum (Slime mold) PE=2 SV=1	R	General function prediction only	PREDICTED: uncharacterized protein LOC101451282 isoform X4 [Ceratitis capitata]	NO_diff_mRNA_expression
unconservative_NW_011876290.1_221194	Bdo-novel-mir-30	1.55	2.23	2.96	3.89	15.73	0	0.17324	0.997199	1.29302	up	LOC105232002	[R]	General function prediction only	--	K07937|1.02844e-42|dmo:Dmoj_GI15002|GI15002 gene product from transcript GI15002-RA; K07937 ADP-ribosylation factor 1 (A)	--	--	ADP-ribosylation factor family;; Miro-like protein;; Ras family;; 50S ribosome-binding GTPase;; Gtr1/RagA G protein conserved region;; Signal recognition particle receptor beta subunit	ADP-ribosylation factor OS=Dugesia japonica (Planarian) PE=2 SV=3	R	General function prediction only	PREDICTED: ADP-ribosylation factor 4-like [Bactrocera dorsalis]	NO_diff_mRNA_expression
unconservative_NW_011876290.1_221194	Bdo-novel-mir-30	1.55	2.23	2.96	3.89	15.73	0	0.17324	0.997199	1.29302	up	LOC105228574	--	--	Biological Process: regulation of circadian rhythm (GO:0042752);; Biological Process: response to stimulus (GO:0050896);;	--	--	--	--	--	186	Function unknown	PREDICTED: filaggrin isoform X1 [Bactrocera dorsalis]	NO_diff_mRNA_expression
unconservative_NW_011876290.1_221194	Bdo-novel-mir-30	1.55	2.23	2.96	3.89	15.73	0	0.17324	0.997199	1.29302	up	LOC105227822	--	--	Biological Process: cell morphogenesis involved in differentiation (GO:0000904);; Biological Process: establishment of imaginal disc-derived wing hair orientation (GO:0001737);; Molecular Function: receptor activity (GO:0004872);; Molecular Function: calcium ion binding (GO:0005509);; Cellular Component: integral component of plasma membrane (GO:0005887);; Biological Process: homophilic cell adhe…	K16669|0|aga:AgaP_AGAP007924|AGAP007924-PA; K16669 protocadherin Fat 4 (A)	--	--	Cadherin domain;; Cadherin-like;; Laminin G domain;; Laminin G domain;; EGF-like domain;; Cadherin prodomain like	Cadherin-related tumor suppressor (Precursor) GN=ft OS=Drosophila melanogaster (Fruit fly) PE=1 SV=3	T	Signal transduction mechanisms	PREDICTED: cadherin-related tumor suppressor [Bactrocera dorsalis]	NO_diff_mRNA_expression
unconservative_NW_011876290.1_221194	Bdo-novel-mir-30	1.55	2.23	2.96	3.89	15.73	0	0.17324	0.997199	1.29302	up	LOC105231368	--	--	Molecular Function: protein binding (GO:0005515);; Cellular Component: nuclear envelope (GO:0005635);; Cellular Component: lipid particle (GO:0005811);; Cellular Component: cytoplasmic microtubule (GO:0005881);; Biological Process: lipid transport (GO:0006869);; Biological Process: nuclear migration (GO:0007097);; Biological Process: larval visceral muscle development (GO:0007523);; Biological Pr…	--	--	--	Nuclear envelope localisation domain	--	1205	General function prediction only	PREDICTED: uncharacterized protein LOC105212996 isoform X1 [Bactrocera cucurbitae]	NO_diff_mRNA_expression
unconservative_NW_011876290.1_221194	Bdo-novel-mir-30	1.55	2.23	2.96	3.89	15.73	0	0.17324	0.997199	1.29302	up	LOC105233737	--	--	--	--	--	--	--	Protein unc-80 homolog GN=CG18437 OS=Drosophila melanogaster (Fruit fly) PE=3 SV=4	S	Function unknown	PREDICTED: protein unc-80 homolog [Bactrocera dorsalis]	NO_diff_mRNA_expression
unconservative_NW_011876290.1_221194	Bdo-novel-mir-30	1.55	2.23	2.96	3.89	15.73	0	0.17324	0.997199	1.29302	up	LOC105226658	--	--	Cellular Component: pericentriolar material (GO:0000242);; Cellular Component: spindle pole (GO:0000922);; Molecular Function: protein binding (GO:0005515);; Cellular Component: centriole (GO:0005814);; Biological Process: mitotic spindle organization (GO:0007052);; Biological Process: centriole replication (GO:0007099);; Biological Process: pole cell formation (GO:0007279);; Biological Process: …	K16718|0|dvi:Dvir_GJ21311|GJ21311 gene product from transcript GJ21311-RA; K16718 centrosomin (A)	--	--	Microtubule associated	Centrosomin GN=cnn OS=Drosophila melanogaster (Fruit fly) PE=1 SV=3	S	Function unknown	PREDICTED: centrosomin [Bactrocera dorsalis]	NO_diff_mRNA_expression
unconservative_NW_011876290.1_221194	Bdo-novel-mir-30	1.55	2.23	2.96	3.89	15.73	0	0.17324	0.997199	1.29302	up	LOC105225681	--	--	Molecular Function: single-stranded DNA binding (GO:0003697);; Molecular Function: sequence-specific DNA binding transcription factor activity (GO:0003700);; Molecular Function: motor activity (GO:0003774);; Molecular Function: actin binding (GO:0003779);; Molecular Function: ATP binding (GO:0005524);; Cellular Component: nucleus (GO:0005634);; Cellular Component: polytene chromosome interband (G…	K12236|0|mde:101887548|protein shuttle craft-like; K12236 transcriptional repressor NF-X1 [EC:6.3.2.-] (A)	--	--	NF-X1 type zinc finger;; R3H domain	Protein shuttle craft GN=stc OS=Drosophila melanogaster (Fruit fly) PE=1 SV=2	K	Transcription	PREDICTED: protein shuttle craft [Bactrocera dorsalis]	NO_diff_mRNA_expression
unconservative_NW_011876290.1_221194	Bdo-novel-mir-30	1.55	2.23	2.96	3.89	15.73	0	0.17324	0.997199	1.29302	up	LOC105230509	--	--	Molecular Function: serine-type endopeptidase activity (GO:0004252);; Molecular Function: scavenger receptor activity (GO:0005044);; Biological Process: proteolysis (GO:0006508);; Cellular Component: membrane (GO:0016020);;	K09614|0|mde:101894853|uncharacterized LOC101894853; K09614 corin [EC:3.4.21.-] (A)	--	--	Trypsin;; Fz domain;; Low-density lipoprotein receptor domain class A	Trypsin 3A1 (Precursor) GN=AAEL007818 OS=Aedes aegypti (Yellowfever mosquito) PE=2 SV=2	O	Posttranslational modification, protein turnover, chaperones	PREDICTED: uncharacterized protein LOC105230509 [Bactrocera dorsalis]	NO_diff_mRNA_expression
unconservative_NW_011876290.1_221194	Bdo-novel-mir-30	1.55	2.23	2.96	3.89	15.73	0	0.17324	0.997199	1.29302	up	LOC105222875	--	--	--	--	--	--	Domain of unknown function (DUF4206);; RUN domain	Differentially expressed in FDCP 8 homolog GN=CG11534 OS=Drosophila melanogaster (Fruit fly) PE=1 SV=1	T	Signal transduction mechanisms	PREDICTED: run domain Beclin-1 interacting and cysteine-rich containing protein [Bactrocera dorsalis]	NO_diff_mRNA_expression
unconservative_NW_011876290.1_221194	Bdo-novel-mir-30	1.55	2.23	2.96	3.89	15.73	0	0.17324	0.997199	1.29302	up	LOC105227966	--	--	--	K10369|0|mde:101899622|supervillin-like; K10369 supervillin (A)	--	--	Gelsolin repeat;; Villin headpiece domain	Protovillin GN=vilB OS=Dictyostelium discoideum (Slime mold) PE=1 SV=1	Z	Cytoskeleton	PREDICTED: uncharacterized protein LOC105227966 [Bactrocera dorsalis]	NO_diff_mRNA_expression
unconservative_NW_011876290.1_221194	Bdo-novel-mir-30	1.55	2.23	2.96	3.89	15.73	0	0.17324	0.997199	1.29302	up	LOC105222860	[E]	Amino acid transport and metabolism	Molecular Function: aminopeptidase activity (GO:0004177);; Cellular Component: cytoplasm (GO:0005737);; Biological Process: proteolysis (GO:0006508);; Biological Process: mesoderm development (GO:0007498);; Molecular Function: metalloexopeptidase activity (GO:0008235);; Molecular Function: manganese ion binding (GO:0030145);;	K11142|0|mde:101900683|cytosol aminopeptidase-like; K11142 cytosol aminopeptidase [EC:3.4.11.1 3.4.11.5] (A)	--	--	Cytosol aminopeptidase family, catalytic domain;; Cytosol aminopeptidase family, N-terminal domain	Cytosol aminopeptidase GN=lap OS=Dictyostelium discoideum (Slime mold) PE=1 SV=1	E	Amino acid transport and metabolism	PREDICTED: cytosol aminopeptidase-like [Bactrocera dorsalis]	NO_diff_mRNA_expression
unconservative_NW_011876290.1_221194	Bdo-novel-mir-30	1.55	2.23	2.96	3.89	15.73	0	0.17324	0.997199	1.29302	up	LOC105234258	--	--	--	--	--	--	Spatacsin C-terminus	Protein DDB_G0268328 GN=DDB_G0268328 OS=Dictyostelium discoideum (Slime mold) PE=4 SV=1	S	Function unknown	PREDICTED: uncharacterized protein LOC105234258 [Bactrocera dorsalis]	NO_diff_mRNA_expression
unconservative_NW_011876290.1_221194	Bdo-novel-mir-30	1.55	2.23	2.96	3.89	15.73	0	0.17324	0.997199	1.29302	up	LOC105227053	--	--	Cellular Component: polytene chromosome interband (GO:0005705);; Cellular Component: cytoplasm (GO:0005737);; Biological Process: mitotic G2 DNA damage checkpoint (GO:0007095);; Biological Process: larval somatic muscle development (GO:0007526);; Biological Process: neuromuscular junction development (GO:0007528);; Biological Process: regulation of endocytosis (GO:0030100);; Biological Process: g…	K18400|1.6481e-159|mde:101894417|uncharacterized LOC101894417; K18400 KAT8 regulatory NSL complex subunit 1 (A)	--	--	--	--	S	Function unknown	PREDICTED: uncharacterized protein LOC105227052 isoform X1 [Bactrocera dorsalis]	NO_diff_mRNA_expression
unconservative_NW_011876249.1_188539	Bdo-novel-mir-24	605.85	464	598.82	1407.67	1073.28	1677.21	0.0252317	0.685166	1.10646	up	LOC105224378	--	--	--	K18932|1.94248e-85|dgr:Dgri_GH24914|GH24914 gene product from transcript GH24914-RA; K18932 palmitoyltransferase [EC:2.3.1.225] (A)	--	--	--	--	R	General function prediction only	PREDICTED: LOW QUALITY PROTEIN: neurogenic protein mastermind [Bactrocera dorsalis]	NO_diff_mRNA_expression
unconservative_NW_011876249.1_188539	Bdo-novel-mir-24	605.85	464	598.82	1407.67	1073.28	1677.21	0.0252317	0.685166	1.10646	up	LOC105221956	--	--	--	--	--	--	--	--	--	--	PREDICTED: uncharacterized protein LOC105221956 [Bactrocera dorsalis]	NO_diff_mRNA_expression
unconservative_NW_011876249.1_188539	Bdo-novel-mir-24	605.85	464	598.82	1407.67	1073.28	1677.21	0.0252317	0.685166	1.10646	up	LOC105232269	--	--	--	--	--	--	--	--	135	Function unknown	PREDICTED: uncharacterized protein LOC105232269 [Bactrocera dorsalis]	NO_diff_mRNA_expression
unconservative_NW_011876249.1_188539	Bdo-novel-mir-24	605.85	464	598.82	1407.67	1073.28	1677.21	0.0252317	0.685166	1.10646	up	LOC105232421	--	--	--	--	--	--	VWA N-terminal;; Cache domain;; von Willebrand factor type A domain;; von Willebrand factor type A domain;; von Willebrand factor type A domain	Voltage-dependent calcium channel unc-36 {ECO:0000250|UniProtKB:P34374} (Precursor) GN=unc-36 OS=Caenorhabditis briggsae PE=3 SV=2	T	Signal transduction mechanisms	PREDICTED: voltage-dependent calcium channel subunit alpha-2/delta-3 [Bactrocera dorsalis]	NO_diff_mRNA_expression
unconservative_NW_011876249.1_188539	Bdo-novel-mir-24	605.85	464	598.82	1407.67	1073.28	1677.21	0.0252317	0.685166	1.10646	up	LOC105222217	--	--	--	--	--	--	--	--	162	Function unknown	PREDICTED: uncharacterized protein LOC105222217 [Bactrocera dorsalis]	NO_diff_mRNA_expression
unconservative_NW_011876249.1_188539	Bdo-novel-mir-24	605.85	464	598.82	1407.67	1073.28	1677.21	0.0252317	0.685166	1.10646	up	LOC105231013	[RTKL]	--	Biological Process: mRNA splicing, via spliceosome (GO:0000398);; Molecular Function: elongation factor-2 kinase activity (GO:0004686);; Molecular Function: eukaryotic translation initiation factor 2alpha kinase activity (GO:0004694);; Molecular Function: ATP binding (GO:0005524);; Cellular Component: cytosol (GO:0005829);; Biological Process: regulation of translation (GO:0006417);; Biological P…	K16196|0|dpo:Dpse_GA14045|GA14045 gene product from transcript GA14045-RA (EC:2.7.11.-); K16196 eukaryotic translation initiation factor 2-alpha kinase 4 [EC:2.7.11.1] (A)	--	--	Protein kinase domain;; Protein tyrosine kinase;; RWD domain;; Histidyl-tRNA synthetase	Probable serine/threonine-protein kinase ifkB GN=ifkB OS=Dictyostelium discoideum (Slime mold) PE=2 SV=1	J	Translation, ribosomal structure and biogenesis	PREDICTED: eukaryotic translation initiation factor 2-alpha kinase 4 [Bactrocera dorsalis]	NO_diff_mRNA_expression
unconservative_NW_011876249.1_188539	Bdo-novel-mir-24	605.85	464	598.82	1407.67	1073.28	1677.21	0.0252317	0.685166	1.10646	up	LOC105233737	--	--	--	--	--	--	--	Protein unc-80 homolog GN=CG18437 OS=Drosophila melanogaster (Fruit fly) PE=3 SV=4	S	Function unknown	PREDICTED: protein unc-80 homolog [Bactrocera dorsalis]	NO_diff_mRNA_expression
unconservative_NW_011876249.1_188539	Bdo-novel-mir-24	605.85	464	598.82	1407.67	1073.28	1677.21	0.0252317	0.685166	1.10646	up	LOC105223592	--	--	Biological Process: cell adhesion (GO:0007155);; Cellular Component: membrane (GO:0016020);;	K16507|0|dmo:Dmoj_GI18019|GI18019 gene product from transcript GI18019-RA; K16507 protocadherin-16/23 (A)	--	--	Cadherin domain;; Cadherin-like;; Cadherin cytoplasmic region	Protein dachsous (Precursor) GN=ds OS=Drosophila melanogaster (Fruit fly) PE=1 SV=3	T	Signal transduction mechanisms	PREDICTED: protein dachsous [Bactrocera dorsalis]	NO_diff_mRNA_expression
unconservative_NW_011876249.1_188539	Bdo-novel-mir-24	605.85	464	598.82	1407.67	1073.28	1677.21	0.0252317	0.685166	1.10646	up	LOC105227528	[T]	Signal transduction mechanisms	Biological Process: mitotic cell cycle (GO:0000278);; Molecular Function: magnesium ion binding (GO:0000287);; Molecular Function: protein serine/threonine phosphatase activity (GO:0004722);; Biological Process: protein dephosphorylation (GO:0006470);; Biological Process: response to oxidative stress (GO:0006979);; Biological Process: imaginal disc-derived wing morphogenesis (GO:0007476);; Molecu…	K04461|0|dan:Dana_GF23353|GF23353 gene product from transcript GF23353-RA; K04461 protein phosphatase 1B [EC:3.1.3.16] (A)	--	--	Protein phosphatase 2C;; Protein serine/threonine phosphatase 2C, C-terminal domain;; Protein phosphatase 2C	Probable protein phosphatase 2C T23F11.1 GN=ppm-2 OS=Caenorhabditis elegans PE=3 SV=2	T	Signal transduction mechanisms	PREDICTED: protein phosphatase 1B isoform X1 [Bactrocera dorsalis]	NO_diff_mRNA_expression
unconservative_NW_011876249.1_188539	Bdo-novel-mir-24	605.85	464	598.82	1407.67	1073.28	1677.21	0.0252317	0.685166	1.10646	up	LOC105222713	[K]	Transcription	Molecular Function: translation initiation factor activity (GO:0003743);; Cellular Component: transcription factor TFIID complex (GO:0005669);; Biological Process: transcription initiation from RNA polymerase II promoter (GO:0006367);; Biological Process: translational initiation (GO:0006413);;	K03132|8.89882e-150|mde:101893048|transcription initiation factor TFIID subunit 7-like; K03132 transcription initiation factor TFIID subunit 7 (A)	--	--	TAFII55 protein conserved region	Transcription initiation factor TFIID subunit 7 GN=Taf7 OS=Drosophila melanogaster (Fruit fly) PE=1 SV=1	K	Transcription	PREDICTED: transcription initiation factor TFIID subunit 7 [Bactrocera dorsalis]	NO_diff_mRNA_expression
unconservative_NW_011876249.1_188539	Bdo-novel-mir-24	605.85	464	598.82	1407.67	1073.28	1677.21	0.0252317	0.685166	1.10646	up	LOC105230394	[RTKL]	--	Molecular Function: JUN kinase kinase kinase activity (GO:0004706);; Molecular Function: protein serine/threonine/tyrosine kinase activity (GO:0004712);; Molecular Function: protein tyrosine kinase activity (GO:0004713);; Molecular Function: ATP binding (GO:0005524);; Biological Process: activation of JNKK activity (GO:0007256);; Biological Process: activation of JUN kinase activity (GO:0007257);…	K04417|0|dpo:Dpse_GA26763|GA26763 gene product from transcript GA26763-RA (EC:2.7.11.- 2.7.11.25); K04417 mitogen-activated protein kinase kinase kinase 9 [EC:2.7.11.25] (A)	--	--	Protein tyrosine kinase;; Protein kinase domain;; Variant SH3 domain;; SH3 domain;; Variant SH3 domain	Mitogen-activated protein kinase kinase kinase OS=Drosophila melanogaster (Fruit fly) PE=1 SV=1	T	Signal transduction mechanisms	PREDICTED: uncharacterized protein LOC105230394 [Bactrocera dorsalis]	NO_diff_mRNA_expression
unconservative_NW_011876249.1_188539	Bdo-novel-mir-24	605.85	464	598.82	1407.67	1073.28	1677.21	0.0252317	0.685166	1.10646	up	LOC105226266	[GEPR]	--	--	--	--	--	Major Facilitator Superfamily;; Sugar (and other) transporter	Putative inorganic phosphate cotransporter GN=Picot OS=Drosophila melanogaster (Fruit fly) PE=1 SV=1	G	Carbohydrate transport and metabolism	PREDICTED: putative inorganic phosphate cotransporter [Bactrocera dorsalis]	NO_diff_mRNA_expression
unconservative_NW_011876249.1_188539	Bdo-novel-mir-24	605.85	464	598.82	1407.67	1073.28	1677.21	0.0252317	0.685166	1.10646	up	LOC105232696	--	--	Biological Process: startle response (GO:0001964);; Biological Process: inter-male aggressive behavior (GO:0002121);; Molecular Function: receptor binding (GO:0005102);; Cellular Component: laminin-1 complex (GO:0005606);; Biological Process: axon guidance (GO:0007411);; Biological Process: peripheral nervous system development (GO:0007422);; Biological Process: imaginal disc-derived wing morphog…	K06240|0|mde:101897673|laminin subunit alpha-like; K06240 laminin, alpha 3/5 (A)	--	--	Laminin EGF-like (Domains III and V);; Laminin G domain;; Laminin G domain;; Laminin N-terminal (Domain VI);; Laminin Domain I;; Concanavalin A-like lectin/glucanases superfamily;; Laminin B (Domain IV);; Laminin Domain II	Laminin subunit alpha (Precursor) GN=LanA OS=Drosophila melanogaster (Fruit fly) PE=1 SV=2	W	Extracellular structures	PREDICTED: laminin subunit alpha [Bactrocera dorsalis]	NO_diff_mRNA_expression
conservative_NW_011876123.1_134749	bdo-miR-981	1799.32	355.26	614.62	845.176	807.68	314.004	0.0490156	0.997199	-1.21005	down	LOC105234261	[Q]	Secondary metabolites biosynthesis, transport and catabolism	Molecular Function: monooxygenase activity (GO:0004497);; Molecular Function: iron ion binding (GO:0005506);; Biological Process: lipid metabolic process (GO:0006629);; Molecular Function: electron carrier activity (GO:0009055);; Cellular Component: membrane (GO:0016020);; Molecular Function: oxidoreductase activity, acting on paired donors, with incorporation or reduction of molecular oxygen (GO…	K15001|0|der:Dere_GG12761|GG12761 gene product from transcript GG12761-RA; K15001 cytochrome P450, family 4 [EC:1.14.-.-] (A)	--	--	Cytochrome P450	Cytochrome P450 4g1 GN=Cyp4g1 OS=Drosophila melanogaster (Fruit fly) PE=2 SV=1	Q	Secondary metabolites biosynthesis, transport and catabolism	PREDICTED: LOW QUALITY PROTEIN: cytochrome P450 4g1-like [Bactrocera dorsalis]	NO_diff_mRNA_expression
conservative_NW_011876391.1_414340	bdo-mir-100	5.87	7.7	4.44	53.21	35.7	56.75	5.02293e-06	0.000763486	2.76772	up	LOC105225696	[O]	Posttranslational modification, protein turnover, chaperones	Molecular Function: serine-type endopeptidase activity (GO:0004252);; Molecular Function: transmembrane receptor protein tyrosine kinase activity (GO:0004714);; Molecular Function: ATP binding (GO:0005524);; Cellular Component: plasma membrane (GO:0005886);; Biological Process: protein phosphorylation (GO:0006468);; Biological Process: proteolysis (GO:0006508);; Biological Process: transmembrane …	K08654|0|dvi:Dvir_GJ18794|GJ18794 gene product from transcript GJ18794-RA; K08654 proprotein convertase subtilisin/kexin type 5 [EC:3.4.21.-] (A)	--	--	Subtilase family;; Proprotein convertase P-domain;; Growth factor receptor domain IV;; Giardia variant-specific surface protein;; Furin-like cysteine rich region	Furin-like protease 2 (Precursor) GN=Fur2 OS=Drosophila melanogaster (Fruit fly) PE=2 SV=2	O	Posttranslational modification, protein turnover, chaperones	PREDICTED: furin-like protease 2 [Bactrocera dorsalis]	NO_diff_mRNA_expression

## Sheet: LWS vs. WPS
Table S7. List of annotation of differentially expressed miRNAs in WS vs. LWS and LWS vs. WPS of Bactrocera dorsalis.
#diff_miRNA_id	name	S04	S05	S06	S07	S08	S09	PValue	FDR	log2FC	regulated	diff_target_mRNA_id	COG_class	COG_class_annotation	GO_annotation	KEGG_annotation	KOG_class	KOG_class_annotation	Pfam_annotation	Swissprot_annotation	eggNOG_class	eggNOG_class_annotation	nr_annotation	T04_Count	T05_Count	T06_Count	T07_Count	T08_Count	T09_Count	T04_FPKM	T05_FPKM	T06_FPKM	T07_FPKM	T08_FPKM	T09_FPKM	FDR	log2FC	regulated
conservative_NW_011876391.1_414341	hsa-let-7a-3p	106.94	88.94	104.67	185.07	227.31	206.85	0.0144088	1	1.19706	up	LOC105230799	--	--	Molecular Function: hydrolase activity (GO:0016787);;	K01379|5.06153e-140|mde:101894831|lysosomal aspartic protease-like; K01379 cathepsin D [EC:3.4.23.5] (A)	--	--	Eukaryotic aspartyl protease	Lysosomal aspartic protease (Precursor) GN=AAEL006169 OS=Aedes aegypti (Yellowfever mosquito) PE=1 SV=2	O	Posttranslational modification, protein turnover, chaperones	PREDICTED: lysosomal aspartic protease-like [Bactrocera dorsalis]	NO_diff_mRNA_expression
conservative_NW_011876391.1_414340	bdo-mir-100	53.21	35.7	56.75	121.11	85.83	59.19	0.059743	1	1.07598	up	LOC105225696	[O]	Posttranslational modification, protein turnover, chaperones	Molecular Function: serine-type endopeptidase activity (GO:0004252);; Molecular Function: transmembrane receptor protein tyrosine kinase activity (GO:0004714);; Molecular Function: ATP binding (GO:0005524);; Cellular Component: plasma membrane (GO:0005886);; Biological Process: protein phosphorylation (GO:0006468);; Biological Process: proteolysis (GO:0006508);; Biological Process: transmembrane …	K08654|0|dvi:Dvir_GJ18794|GJ18794 gene product from transcript GJ18794-RA; K08654 proprotein convertase subtilisin/kexin type 5 [EC:3.4.21.-] (A)	--	--	Subtilase family;; Proprotein convertase P-domain;; Growth factor receptor domain IV;; Giardia variant-specific surface protein;; Furin-like cysteine rich region	Furin-like protease 2 (Precursor) GN=Fur2 OS=Drosophila melanogaster (Fruit fly) PE=2 SV=2	O	Posttranslational modification, protein turnover, chaperones	PREDICTED: furin-like protease 2 [Bactrocera dorsalis]	NO_diff_mRNA_expression
unconservative_NW_011876390.1_408174	Bdo-novel-mir-55	25.44	74.42	694.84	63.28	532.91	1301.58	0.225568	1	1.23949	up	LOC105233133	--	--	Molecular Function: GTPase activator activity (GO:0005096);; Cellular Component: intracellular (GO:0005622);; Biological Process: signal transduction (GO:0007165);; Biological Process: retinal ganglion cell axon guidance (GO:0031290);;	--	--	--	RhoGAP domain;; Variant SH3 domain	GTPase-activating protein CdGAPr GN=CdGAPr OS=Drosophila melanogaster (Fruit fly) PE=1 SV=2	T	Signal transduction mechanisms	PREDICTED: GTPase-activating protein CdGAPr [Bactrocera dorsalis]	NO_diff_mRNA_expression
unconservative_NW_011876390.1_408174	Bdo-novel-mir-55	25.44	74.42	694.84	63.28	532.91	1301.58	0.225568	1	1.23949	up	LOC105225909	--	--	Molecular Function: protein binding (GO:0005515);; Biological Process: SMAD protein import into nucleus (GO:0007184);;	K14303|0|mde:101891456|nuclear pore complex protein Nup160 homolog; K14303 nuclear pore complex protein Nup160 (A)	--	--	Nucleoporin Nup120/160	Nuclear pore complex protein Nup160 homolog GN=Nup160 OS=Drosophila melanogaster (Fruit fly) PE=1 SV=1	U	Intracellular trafficking, secretion, and vesicular transport	PREDICTED: nuclear pore complex protein Nup160 homolog [Bactrocera dorsalis]	NO_diff_mRNA_expression
unconservative_NW_011876390.1_408174	Bdo-novel-mir-55	25.44	74.42	694.84	63.28	532.91	1301.58	0.225568	1	1.23949	up	LOC105224189	--	--	--	--	--	--	--	--	633	Function unknown	PREDICTED: uncharacterized protein LOC105224189 [Bactrocera dorsalis]	NO_diff_mRNA_expression
unconservative_NW_011876390.1_408174	Bdo-novel-mir-55	25.44	74.42	694.84	63.28	532.91	1301.58	0.225568	1	1.23949	up	LOC105232357	[G]	Carbohydrate transport and metabolism	Molecular Function: chitinase activity (GO:0004568);; Cellular Component: extracellular region (GO:0005576);; Biological Process: carbohydrate metabolic process (GO:0005975);; Biological Process: cuticle chitin catabolic process (GO:0006036);; Molecular Function: chitin binding (GO:0008061);;	K01183|0|mde:101894465|probable chitinase 3-like; K01183 chitinase [EC:3.2.1.14] (A)	--	--	Glycosyl hydrolases family 18;; Chitin binding Peritrophin-A domain	Probable chitinase 3 (Precursor) GN=Cht3 OS=Drosophila melanogaster (Fruit fly) PE=2 SV=2	G	Carbohydrate transport and metabolism	PREDICTED: probable chitinase 3 [Bactrocera dorsalis]	NO_diff_mRNA_expression
unconservative_NW_011876390.1_408174	Bdo-novel-mir-55	25.44	74.42	694.84	63.28	532.91	1301.58	0.225568	1	1.23949	up	LOC105227084	--	--	Molecular Function: serine-type endopeptidase activity (GO:0004252);; Cellular Component: plasma membrane (GO:0005886);; Biological Process: proteolysis (GO:0006508);; Biological Process: morphogenesis of larval imaginal disc epithelium (GO:0016335);; Biological Process: actin filament bundle assembly (GO:0051017);;	--	--	--	Trypsin	Serine proteinase stubble catalytic chain GN=Sb OS=Drosophila melanogaster (Fruit fly) PE=2 SV=2	E	Amino acid transport and metabolism	PREDICTED: serine proteinase stubble isoform X1 [Bactrocera dorsalis]	NO_diff_mRNA_expression
unconservative_NW_011876390.1_408174	Bdo-novel-mir-55	25.44	74.42	694.84	63.28	532.91	1301.58	0.225568	1	1.23949	up	LOC105225895	[RTKL]	--	Molecular Function: protein serine/threonine kinase activity (GO:0004674);; Molecular Function: ATP binding (GO:0005524);; Biological Process: protein phosphorylation (GO:0006468);;	--	--	--	Protein kinase domain;; Protein tyrosine kinase	Protein kinase 2 GN=pkgB OS=Dictyostelium discoideum (Slime mold) PE=1 SV=2	T	Signal transduction mechanisms	PREDICTED: serine/threonine-protein kinase AtPK2/AtPK19 [Bactrocera dorsalis]	NO_diff_mRNA_expression
unconservative_NW_011876390.1_408174	Bdo-novel-mir-55	25.44	74.42	694.84	63.28	532.91	1301.58	0.225568	1	1.23949	up	LOC105225760	--	--	Molecular Function: catalytic activity (GO:0003824);;	--	--	--	Trypsin	Serine protease gd (Precursor) GN=gd OS=Drosophila melanogaster (Fruit fly) PE=1 SV=2	E	Amino acid transport and metabolism	PREDICTED: serine protease gd-like [Bactrocera dorsalis]	NO_diff_mRNA_expression
unconservative_NW_011876390.1_408174	Bdo-novel-mir-55	25.44	74.42	694.84	63.28	532.91	1301.58	0.225568	1	1.23949	up	LOC105225843	[G]	Carbohydrate transport and metabolism	Cellular Component: Golgi membrane (GO:0000139);; Molecular Function: mannosyl-oligosaccharide 1,3-1,6-alpha-mannosidase activity (GO:0004572);; Cellular Component: endoplasmic reticulum (GO:0005783);; Cellular Component: Golgi stack (GO:0005795);; Biological Process: mannose metabolic process (GO:0006013);; Biological Process: protein N-linked glycosylation (GO:0006487);; Biological Process: pro…	K01231|0|mde:101898268|alpha-mannosidase 2-like; K01231 alpha-mannosidase II [EC:3.2.1.114] (A)	--	--	Glycosyl hydrolases family 38 N-terminal domain;; Alpha mannosidase, middle domain	Alpha-mannosidase 2 GN=alpha-Man-II OS=Drosophila melanogaster (Fruit fly) PE=1 SV=2	G	Carbohydrate transport and metabolism	PREDICTED: alpha-mannosidase 2 [Bactrocera dorsalis]	NO_diff_mRNA_expression
unconservative_NW_011876390.1_408174	Bdo-novel-mir-55	25.44	74.42	694.84	63.28	532.91	1301.58	0.225568	1	1.23949	up	LOC105221972	--	--	Molecular Function: tubulin N-acetyltransferase activity (GO:0019799);; Biological Process: behavioral response to ethanol (GO:0048149);; Biological Process: neuron development (GO:0048666);; Biological Process: regulation of microtubule cytoskeleton organization (GO:0070507);; Biological Process: alpha-tubulin acetylation (GO:0071929);;	--	--	--	Touch receptor neuron protein Mec-17	Alpha-tubulin N-acetyltransferase 1 {ECO:0000255|HAMAP-Rule:MF_03130} GN=CG3967 OS=Drosophila melanogaster (Fruit fly) PE=2 SV=2	S	Function unknown	PREDICTED: alpha-tubulin N-acetyltransferase 1-like [Bactrocera dorsalis]	NO_diff_mRNA_expression
unconservative_NW_011876390.1_408174	Bdo-novel-mir-55	25.44	74.42	694.84	63.28	532.91	1301.58	0.225568	1	1.23949	up	LOC105223657	--	--	Biological Process: embryonic epithelial tube formation (GO:0001838);; Biological Process: cuticle chitin biosynthetic process (GO:0006035);; Biological Process: terminal region determination (GO:0007362);; Biological Process: torso signaling pathway (GO:0008293);; Biological Process: chitin-based embryonic cuticle biosynthetic process (GO:0008362);; Biological Process: regulation of tube diamete…	--	--	--	Electron transfer DM13;; DOMON domain	Protein Skeletor, isoforms B/C (Precursor) GN=Skeletor OS=Drosophila melanogaster (Fruit fly) PE=1 SV=2	D	Cell cycle control, cell division, chromosome partitioning	PREDICTED: protein Skeletor, isoforms B/C [Bactrocera dorsalis]	NO_diff_mRNA_expression
unconservative_NW_011876390.1_408174	Bdo-novel-mir-55	25.44	74.42	694.84	63.28	532.91	1301.58	0.225568	1	1.23949	up	LOC105233645	--	--	--	K06236|1.42314e-135|mde:101898911|collagen alpha-1(V) chain-like; K06236 collagen, type I/II/III/V/XI/XXIV/XXVII, alpha (A)	--	--	Collagen triple helix repeat (20 copies);; Fibrillar collagen C-terminal domain;; Laminin G domain	Collagen alpha chain (Fragment) OS=Acropora millepora (Staghorn coral) PE=1 SV=1	W	Extracellular structures	PREDICTED: collagen alpha-1(V) chain-like [Bactrocera dorsalis]	NO_diff_mRNA_expression
unconservative_NW_011876390.1_408174	Bdo-novel-mir-55	25.44	74.42	694.84	63.28	532.91	1301.58	0.225568	1	1.23949	up	LOC105233815	[R]	General function prediction only	Molecular Function: neurotransmitter:sodium symporter activity (GO:0005328);; Biological Process: neurotransmitter transport (GO:0006836);; Cellular Component: integral component of membrane (GO:0016021);; Molecular Function: potassium:amino acid symporter activity (GO:0017032);;	K05038|0|dwi:Dwil_GK21412|GK21412 gene product from transcript GK21412-RA; K05038 solute carrier family 6 (neurotransmitter transporter, amino acid) member 5/7/9/14 (A)	--	--	Sodium:neurotransmitter symporter family	Sodium-dependent nutrient amino acid transporter 1 {ECO:0000250|UniProtKB:Q9W4C5} OS=Drosophila mojavensis (Fruit fly) PE=3 SV=2	P	Inorganic ion transport and metabolism	PREDICTED: sodium-dependent nutrient amino acid transporter 1 [Bactrocera dorsalis]	NO_diff_mRNA_expression
unconservative_NW_011876390.1_408174	Bdo-novel-mir-55	25.44	74.42	694.84	63.28	532.91	1301.58	0.225568	1	1.23949	up	LOC105222928	[U]	Intracellular trafficking, secretion, and vesicular transport	Biological Process: protein import into nucleus, docking (GO:0000059);; Cellular Component: nuclear pore (GO:0005643);; Cellular Component: lipid particle (GO:0005811);; Cellular Component: microtubule associated complex (GO:0005875);; Biological Process: NLS-bearing protein import into nucleus (GO:0006607);; Biological Process: actin filament organization (GO:0007015);; Biological Process: mitot…	K14293|0|mde:101901634|importin subunit beta-like; K14293 importin subunit beta-1 (A)	--	--	Importin-beta N-terminal domain;; HEAT repeat;; HEAT-like repeat;; HEAT repeats	Importin subunit beta GN=Fs(2)Ket OS=Drosophila melanogaster (Fruit fly) PE=2 SV=2	U	Intracellular trafficking, secretion, and vesicular transport	PREDICTED: importin subunit beta [Bactrocera dorsalis]	NO_diff_mRNA_expression
unconservative_NW_011876390.1_408174	Bdo-novel-mir-55	25.44	74.42	694.84	63.28	532.91	1301.58	0.225568	1	1.23949	up	LOC105228636	--	--	--	K18809|2.70584e-87|mde:101891253|protein toll-like; K18809 protein toll (A)	--	--	TIR domain;; Leucine rich repeat;; Leucine Rich repeats (2 copies);; TIR domain;; Leucine Rich Repeat	Protein toll (Precursor) GN=Tl OS=Drosophila melanogaster (Fruit fly) PE=1 SV=1	T	Signal transduction mechanisms	PREDICTED: protein toll-like [Bactrocera dorsalis]	NO_diff_mRNA_expression
unconservative_NW_011876390.1_408174	Bdo-novel-mir-55	25.44	74.42	694.84	63.28	532.91	1301.58	0.225568	1	1.23949	up	LOC105227739	--	--	--	K17654|0|mde:101892194|mitochondrial ribonuclease P protein 1 homolog; K17654 mitochondrial ribonuclease P protein 1 [EC:2.1.1.-] (A)	--	--	tRNA (Guanine-1)-methyltransferase	Mitochondrial ribonuclease P protein 1 homolog (Precursor) GN=trmt10c OS=Drosophila melanogaster (Fruit fly) PE=1 SV=1	S	Function unknown	PREDICTED: mitochondrial ribonuclease P protein 1 homolog [Bactrocera dorsalis]	NO_diff_mRNA_expression
unconservative_NW_011876390.1_408174	Bdo-novel-mir-55	25.44	74.42	694.84	63.28	532.91	1301.58	0.225568	1	1.23949	up	LOC105221906	[R]	General function prediction only	Molecular Function: mRNA binding (GO:0003729);; Cellular Component: mRNA cleavage stimulating factor complex (GO:0005848);; Biological Process: mRNA cleavage (GO:0006379);; Biological Process: neurogenesis (GO:0022008);;	K14407|0|mde:101899926|cleavage stimulation factor subunit 2 tau variant-like; K14407 cleavage stimulation factor subunit 2 (A)	--	--	Hinge domain of cleavage stimulation factor subunit 2;; RNA recognition motif. (a.k.a. RRM, RBD, or RNP domain);; Transcription termination and cleavage factor C-terminal;; RNA recognition motif (a.k.a. RRM, RBD, or RNP domain);; RNA recognition motif. (a.k.a. RRM, RBD, or RNP domain)	U1 small nuclear ribonucleoprotein 70 kDa GN=snRNP-U1-70K OS=Drosophila melanogaster (Fruit fly) PE=1 SV=2	A	RNA processing and modification	PREDICTED: cleavage stimulation factor subunit 2 [Bactrocera dorsalis]	NO_diff_mRNA_expression
unconservative_NW_011876390.1_408174	Bdo-novel-mir-55	25.44	74.42	694.84	63.28	532.91	1301.58	0.225568	1	1.23949	up	LOC105223909	--	--	Molecular Function: extracellular matrix structural constituent (GO:0005201);; Cellular Component: collagen type IV trimer (GO:0005587);; Biological Process: dorsal closure (GO:0007391);; Biological Process: oviduct morphogenesis (GO:0035848);;	K06237|0|dvi:Dvir_GJ17223|GJ17223 gene product from transcript GJ17223-RA; K06237 collagen, type IV, alpha (A)	--	--	Collagen triple helix repeat (20 copies);; C-terminal tandem repeated domain in type 4 procollagen	Collagen alpha-1(IV) chain (Precursor) GN=Cg25C OS=Drosophila melanogaster (Fruit fly) PE=2 SV=3	W	Extracellular structures	PREDICTED: collagen alpha-1(IV) chain [Bactrocera dorsalis]	NO_diff_mRNA_expression
unconservative_NW_011876390.1_408174	Bdo-novel-mir-55	25.44	74.42	694.84	63.28	532.91	1301.58	0.225568	1	1.23949	up	LOC105230261	[GC]	--	Biological Process: metabolic process (GO:0008152);; Molecular Function: glucuronosyltransferase activity (GO:0015020);;	--	--	--	UDP-glucoronosyl and UDP-glucosyl transferase;; Glycosyl transferase family 1;; Glycosyltransferase family 28 C-terminal domain	Putative UDP-glucuronosyltransferase ugt-58 (Precursor) GN=ugt-58 OS=Caenorhabditis elegans PE=3 SV=2	G	Carbohydrate transport and metabolism	PREDICTED: UDP-glucuronosyltransferase 1-8-like [Bactrocera dorsalis]	NO_diff_mRNA_expression
unconservative_NW_011876390.1_408174	Bdo-novel-mir-55	25.44	74.42	694.84	63.28	532.91	1301.58	0.225568	1	1.23949	up	LOC105233383	--	--	--	--	--	--	Leucine rich repeat;; Leucine Rich repeats (2 copies);; Leucine Rich Repeat;; Immunoglobulin I-set domain;; Leucine rich repeat;; Leucine rich repeats (6 copies);; Immunoglobulin domain;; Leucine Rich repeat	Protein slit C-product (Precursor) GN=sli OS=Drosophila melanogaster (Fruit fly) PE=1 SV=2	T	Signal transduction mechanisms	PREDICTED: uncharacterized protein LOC105233383 [Bactrocera dorsalis]	NO_diff_mRNA_expression
unconservative_NW_011876390.1_408174	Bdo-novel-mir-55	25.44	74.42	694.84	63.28	532.91	1301.58	0.225568	1	1.23949	up	LOC105232682	[G]	Carbohydrate transport and metabolism	Cellular Component: cytoplasm (GO:0005737);; Biological Process: inositol biosynthetic process (GO:0006021);; Biological Process: phosphatidylinositol biosynthetic process (GO:0006661);; Biological Process: signal transduction (GO:0007165);; Molecular Function: 3'(2'),5'-bisphosphate nucleotidase activity (GO:0008441);; Molecular Function: inositol monophosphate 1-phosphatase activity (GO:0008934…	K15759|0|mde:101895366|putative inositol monophosphatase 3-like; K15759 inositol monophosphatase 3 [EC:3.1.3.25 3.1.3.7] (A)	--	--	Inositol monophosphatase family	Putative inositol monophosphatase 3 GN=CG15743 OS=Drosophila melanogaster (Fruit fly) PE=2 SV=1	T	Signal transduction mechanisms	PREDICTED: putative inositol monophosphatase 3 [Bactrocera dorsalis]	NO_diff_mRNA_expression
unconservative_NW_011876400.1_464829	Bdo-novel-mir-64	2.86	3.63	1.26	6.12	8.98	7	0.0163042	1	1.5603	up	LOC105226859	--	--	--	--	--	--	Lipase	--	353	Function unknown	PREDICTED: uncharacterized protein LOC105226859 [Bactrocera dorsalis]	NO_diff_mRNA_expression
unconservative_NW_011876400.1_464829	Bdo-novel-mir-64	2.86	3.63	1.26	6.12	8.98	7	0.0163042	1	1.5603	up	LOC105232767	--	--	Biological Process: negative regulation of transcription from RNA polymerase II promoter (GO:0000122);; Molecular Function: nucleotide binding (GO:0000166);; Cellular Component: heterochromatin (GO:0000792);; Molecular Function: DNA binding (GO:0003677);; Molecular Function: chromatin binding (GO:0003682);; Cellular Component: nucleus (GO:0005634);; Biological Process: segment specification (GO:0…	--	--	--	PHD-zinc-finger like domain;; PHD-like zinc-binding domain;; Enhancer of polycomb-like;; PHD-finger;; PHD-finger	PHD finger protein rhinoceros GN=rno OS=Drosophila melanogaster (Fruit fly) PE=1 SV=1	R	General function prediction only	PREDICTED: PHD finger protein rhinoceros [Bactrocera dorsalis]	NO_diff_mRNA_expression
unconservative_NW_011876400.1_464829	Bdo-novel-mir-64	2.86	3.63	1.26	6.12	8.98	7	0.0163042	1	1.5603	up	LOC105228921	--	--	Biological Process: negative regulation of biosynthetic process of antibacterial peptides active against Gram-negative bacteria (GO:0002814);; Cellular Component: cytoplasm (GO:0005737);; Biological Process: negative regulation of proteolysis (GO:0045861);; Biological Process: negative regulation of peptidoglycan recognition protein signaling pathway (GO:0061060);;	--	--	--	UBX domain;; UBA-like domain;; Ubiquitin family	--	T	Signal transduction mechanisms	PREDICTED: FAS-associated factor 1 [Bactrocera dorsalis]	NO_diff_mRNA_expression
