# Supplementary material for: Genome-Wide Analysis of MicroRNAs in Relation to Pupariation in Oriental Fruit Fly
Source: Front Physiol. 2019 Mar 22;10:301. doi: 10.3389/fphys.2019.00301 (PMC6439999; doi:10.3389/fphys.2019.00301)
Supplement: TABLE S8 — List of differentially expressed miRNAs with changed predicted target mRNAs in WS vs. LWS of Bactrocera dorsalis. [file Table_8.xlsx]

## Sheet: WS vs. LWS
Table S8. List of differentially expressed miRNAs with changed predicted target mRNAs in WS vs. LWS of Bactrocera dorsalis.
#diff_miRNA_id	name	S01	S02	S03	S04	S05	S06	PValue	FDR	log2FC	regulated	diff_target_mRNA_id	COG_class	COG_class_annotation	GO_annotation	KEGG_annotation	KOG_class	KOG_class_annotation	Pfam_annotation	Swissprot_annotation	eggNOG_class	eggNOG_class_annotation	nr_annotation	T01_Count	T02_Count	T03_Count	T04_Count	T05_Count	T06_Count	T01_FPKM	T02_FPKM	T03_FPKM	T04_FPKM	T05_FPKM	T06_FPKM	FDR	log2FC	regulated
unconservative_NW_011876249.1_188539	Bdo-novel-mir-24	605.85	464	598.82	1407.67	1073.28	1677.21	0.0252317	0.685166	1.10646	up	LOC105231009	--	--	Molecular Function: protein-lysine 6-oxidase activity (GO:0004720);; Molecular Function: scavenger receptor activity (GO:0005044);; Molecular Function: copper ion binding (GO:0005507);; Biological Process: cellular protein modification process (GO:0006464);; Biological Process: cell adhesion (GO:0007155);; Cellular Component: membrane (GO:0016020);; Biological Process: oxidation-reduction process…	K00280|4.18219e-177|dan:Dana_GF17195|GF17195 gene product from transcript GF17195-RA; K00280 lysyl oxidase-like protein 2/3/4 [EC:1.4.3.-] (A)	--	--	Lysyl oxidase;; Scavenger receptor cysteine-rich domain	Scavenger receptor cysteine-rich domain superfamily protein {ECO:0000312|EMBL:BAK39578.1} (Precursor) OS=Patiria pectinifera (Starfish) PE=1 SV=1	R	General function prediction only	PREDICTED: lysyl oxidase homolog 2A [Bactrocera dorsalis]	29	67	30	297	161	245	1.41717	3.08802	1.47687	14.5376	7.41159	11.5203	5.15126e-07	2.46946	up
unconservative_NW_011876249.1_188539	Bdo-novel-mir-24	605.85	464	598.82	1407.67	1073.28	1677.21	0.0252317	0.685166	1.10646	up	LOC105226228	[GEPR]	--	--	--	--	--	Major Facilitator Superfamily;; Sugar (and other) transporter	Putative inorganic phosphate cotransporter GN=Picot OS=Drosophila ananassae (Fruit fly) PE=3 SV=1	G	Carbohydrate transport and metabolism	PREDICTED: putative inorganic phosphate cotransporter [Bactrocera dorsalis]	45	83	39	3	9	7	1.36457	2.38497	1.18774	0.0956632	0.256721	0.230951	9.58092e-05	-3.14252	down
unconservative_NW_011876249.1_188539	Bdo-novel-mir-24	605.85	464	598.82	1407.67	1073.28	1677.21	0.0252317	0.685166	1.10646	up	LOC105233609	--	--	Molecular Function: hydrolase activity (GO:0016787);;	--	--	--	Trypsin;; Trypsin-like peptidase domain	Collagenase (Precursor) OS=Hypoderma lineatum (Early cattle grub) PE=1 SV=3	O	Posttranslational modification, protein turnover, chaperones	PREDICTED: serine proteases 1/2-like [Bactrocera dorsalis]	883	1630	2119	23	10	17	83.1624	145.727	208.724	2.33866	0.97256	1.66602	5.71226e-13	-6.54594	down
conservative_NW_011876400.1_468415	dme-miR-282-5p	287.78	247.27	303.98	773.01	801.63	1001.28	0.00361142	0.190828	1.39599	up	LOC105222954	--	--	--	--	--	--	--	--	--	--	PREDICTED: uncharacterized protein LOC105222954 [Bactrocera dorsalis]	133	155	114	345	284	200	2.11123	2.40225	1.62219	5.62626	4.81489	3.25565	0.00250669	1.03192	up
conservative_NW_011876391.1_414341	hsa-let-7a-3p	13.91	6.45	5.43	106.94	88.94	104.67	1.01688e-08	3.0913e-06	3.35171	up	LOC105230799	--	--	Molecular Function: hydrolase activity (GO:0016787);;	K01379|5.06153e-140|mde:101894831|lysosomal aspartic protease-like; K01379 cathepsin D [EC:3.4.23.5] (A)	--	--	Eukaryotic aspartyl protease	Lysosomal aspartic protease (Precursor) GN=AAEL006169 OS=Aedes aegypti (Yellowfever mosquito) PE=1 SV=2	O	Posttranslational modification, protein turnover, chaperones	PREDICTED: lysosomal aspartic protease-like [Bactrocera dorsalis]	621	444	520	17	97	36	29.7394	21.3734	25.4126	0.858031	4.66597	1.76438	9.36063e-25	-3.40983	down
unconservative_NW_011876355.1_315818	Bdo-novel-mir-44	7.11	17.63	28.15	21.03	87.73	52.96	0.0491419	0.878773	1.32372	up	LOC105223911	--	--	Cellular Component: collagen trimer (GO:0005581);; Cellular Component: lipid particle (GO:0005811);; Biological Process: Malpighian tubule morphogenesis (GO:0007443);; Biological Process: skeletal muscle tissue development (GO:0007519);; Biological Process: anterior Malpighian tubule development (GO:0061327);;	K06237|0|mde:101895032|collagen alpha-1(IV) chain-like; K06237 collagen, type IV, alpha (A)	--	--	Collagen triple helix repeat (20 copies);; C-terminal tandem repeated domain in type 4 procollagen	Collagen alpha-1(IV) chain (Precursor) GN=Cg25C OS=Drosophila melanogaster (Fruit fly) PE=2 SV=3	W	Extracellular structures	PREDICTED: collagen alpha-1(IV) chain [Bactrocera dorsalis]	12717	14280	11851	2494	2136	2210	96.5926	97.3665	91.4148	19.2957	15.4644	16.5759	1.69381e-40	-2.51676	down
conservative_NW_011876287.1_218873	tca-miR-252b-3p	6.18	2.23	5.19	11.68	20.57	1.26	0.140156	0.997199	1.14263	up	LOC105223827	[R]	General function prediction only	Biological Process: metabolic process (GO:0008152);;	--	--	--	short chain dehydrogenase;; KR domain;; Enoyl-(Acyl carrier protein) reductase;; NADH(P)-binding;; NAD dependent epimerase/dehydratase family	Dehydrogenase/reductase SDR family protein 7-like GN=DDB_G0274201 OS=Dictyostelium discoideum (Slime mold) PE=3 SV=1	Q	Secondary metabolites biosynthesis, transport and catabolism	PREDICTED: dehydrogenase/reductase SDR family member 11-like [Bactrocera dorsalis]	55	100	89	24	33	10	3.94737	6.93584	6.56477	1.79442	2.38189	0.784684	0.000116246	-1.87654	down
conservative_NW_011876287.1_218873	tca-miR-252b-3p	6.18	2.23	5.19	11.68	20.57	1.26	0.140156	0.997199	1.14263	up	LOC105222523	--	--	Cellular Component: extracellular region (GO:0005576);;	--	--	--	--	--	223	Function unknown	PREDICTED: uncharacterized protein LOC105222523 [Bactrocera dorsalis]	206	166	248	6	9	23	5.31819	4.38991	6.62112	0.175708	0.243375	0.649427	1.4385e-23	-4.03464	down
conservative_NW_011876287.1_218873	tca-miR-252b-3p	6.18	2.23	5.19	11.68	20.57	1.26	0.140156	0.997199	1.14263	up	LOC105222895	--	--	Molecular Function: protein phosphatase 1 binding (GO:0008157);; Biological Process: single-organism metabolic process (GO:0044710);;	--	--	--	pre-RNA processing PIH1/Nop17	Protein kintoun GN=Ppi20 OS=Drosophila ananassae (Fruit fly) PE=3 SV=1	S	Function unknown	PREDICTED: protein kintoun [Bactrocera dorsalis]	966	1247	1080	539	447	418	11.3742	14.6502	12.7408	6.43567	5.29284	5.02992	1.40617e-08	-1.24125	down
conservative_NW_011876287.1_218873	tca-miR-252b-3p	6.18	2.23	5.19	11.68	20.57	1.26	0.140156	0.997199	1.14263	up	LOC105228835	[R]	General function prediction only	Cellular Component: nucleus (GO:0005634);; Cellular Component: cytoplasm (GO:0005737);; Biological Process: negative regulation of gene expression (GO:0010629);; Molecular Function: histone deacetylase binding (GO:0042826);;	--	--	--	SET domain	Protein msta, isoform A GN=msta OS=Drosophila melanogaster (Fruit fly) PE=2 SV=3	B	Chromatin structure and dynamics	PREDICTED: protein msta, isoform A [Bactrocera dorsalis]	1423	1574	1736	402	571	481	36.3097	40.1441	44.1795	10.1366	14.4552	12.2263	2.34105e-16	-1.71255	down
conservative_NW_011876287.1_218873	tca-miR-252b-3p	6.18	2.23	5.19	11.68	20.57	1.26	0.140156	0.997199	1.14263	up	LOC105224599	[E]	Amino acid transport and metabolism	Molecular Function: glycine dehydrogenase (decarboxylating) activity (GO:0004375);; Cellular Component: glycine cleavage complex (GO:0005960);; Biological Process: glycine catabolic process (GO:0006546);; Molecular Function: lyase activity (GO:0016829);; Molecular Function: pyridoxal phosphate binding (GO:0030170);; Biological Process: oxidation-reduction process (GO:0055114);;	K00281|0|mde:101897647|glycine dehydrogenase [decarboxylating], mitochondrial-like; K00281 glycine dehydrogenase [EC:1.4.4.2] (A)	--	--	Glycine cleavage system P-protein;; Beta-eliminating lyase;; Aminotransferase class-V	Glycine dehydrogenase (decarboxylating), mitochondrial (Precursor) GN=gcvP OS=Dictyostelium discoideum (Slime mold) PE=3 SV=1	E	Amino acid transport and metabolism	PREDICTED: glycine dehydrogenase (decarboxylating), mitochondrial [Bactrocera dorsalis]	2197	2760	2410	5978	6477	6888	32.3826	40.1307	36.3914	89.5012	94.6424	102.42	1.22037e-13	1.3828	up
unconservative_NW_011876290.1_221194	Bdo-novel-mir-30	1.55	2.23	2.96	3.89	15.73	0	0.17324	0.997199	1.29302	up	LOC105226479	--	--	--	--	--	--	--	--	131	Extracellular structures	PREDICTED: uncharacterized protein LOC105226479 [Bactrocera dorsalis]	42	31	21	98	128	137	0.286297	0.201393	0.149548	0.654692	0.822345	0.904272	1.51922e-06	1.93981	up
unconservative_NW_011876290.1_221194	Bdo-novel-mir-30	1.55	2.23	2.96	3.89	15.73	0	0.17324	0.997199	1.29302	up	LOC105225255	--	--	Cellular Component: plasma membrane (GO:0005886);; Biological Process: cell adhesion (GO:0007155);; Biological Process: synaptic target recognition (GO:0008039);;	--	--	--	Immunoglobulin domain;; Immunoglobulin I-set domain;; Immunoglobulin domain;; Immunoglobulin V-set domain;; Immunoglobulin domain;; CD80-like C2-set immunoglobulin domain	Muscle M-line assembly protein unc-89 GN=unc-89 OS=Caenorhabditis elegans PE=1 SV=3	T	Signal transduction mechanisms	PREDICTED: uncharacterized protein LOC105214792 [Bactrocera cucurbitae]	283	409	341	78	141	110	1.93637	2.99225	2.61652	0.415151	0.814198	0.673061	4.30358e-09	-1.65949	down
unconservative_NW_011876290.1_221194	Bdo-novel-mir-30	1.55	2.23	2.96	3.89	15.73	0	0.17324	0.997199	1.29302	up	LOC105230317	[I]	Lipid transport and metabolism	Molecular Function: carboxylic ester hydrolase activity (GO:0004091);; Biological Process: imaginal disc-derived wing morphogenesis (GO:0007476);;	--	--	--	Carboxylesterase family;; alpha/beta hydrolase fold	Esterase B1 (Precursor) GN=B1 OS=Culex pipiens (House mosquito) PE=3 SV=1	T	Signal transduction mechanisms	PREDICTED: esterase B1 [Bactrocera dorsalis]	1993	3825	2654	466	507	708	46.759	86.7521	61.9734	10.8113	11.614	16.3663	7.80091e-06	-2.34181	down
unconservative_NW_011876290.1_221194	Bdo-novel-mir-30	1.55	2.23	2.96	3.89	15.73	0	0.17324	0.997199	1.29302	up	LOC105224603	[RTKL]	--	Molecular Function: protein serine/threonine kinase activity (GO:0004674);; Molecular Function: ATP binding (GO:0005524);; Biological Process: protein phosphorylation (GO:0006468);;	--	--	--	Protein kinase domain;; Protein tyrosine kinase;; Lipopolysaccharide kinase (Kdo/WaaP) family;; DDE superfamily endonuclease	Serine/threonine-protein kinase par-1 {ECO:0000250|UniProtKB:Q9TW45, ECO:0000312|EMBL:CAP25402.1} GN=par-1 OS=Caenorhabditis briggsae PE=3 SV=1	T	Signal transduction mechanisms	PREDICTED: microtubule-associated protein futsch isoform X6 [Bactrocera cucurbitae]	2085	2284	2322	1121	1233	1014	21.6231	23.6696	30.6347	12.8352	15.2755	12.1033	5.35527e-07	-1.00116	down
unconservative_NW_011876290.1_221194	Bdo-novel-mir-30	1.55	2.23	2.96	3.89	15.73	0	0.17324	0.997199	1.29302	up	LOC105233500	[U]	Intracellular trafficking, secretion, and vesicular transport	Biological Process: protein targeting to vacuole (GO:0006623);;	--	--	--	Protein of unknown function (DUF1162);; N-terminal region of Chorein, a TM vesicle-mediated sorter	Putative vacuolar protein sorting-associated protein 13A GN=vps13A OS=Dictyostelium discoideum (Slime mold) PE=2 SV=1	U	Intracellular trafficking, secretion, and vesicular transport	PREDICTED: LOW QUALITY PROTEIN: vacuolar protein sorting-associated protein 13A [Bactrocera dorsalis]	2431	2863	2635	1089	873	1037	11.0188	12.7754	11.9116	4.92166	3.95464	4.69313	5.14649e-13	-1.4135	down
unconservative_NW_011876290.1_221194	Bdo-novel-mir-30	1.55	2.23	2.96	3.89	15.73	0	0.17324	0.997199	1.29302	up	LOC105225857	--	--	Molecular Function: actin binding (GO:0003779);; Cellular Component: plasma membrane (GO:0005886);; Biological Process: axon guidance (GO:0007411);; Biological Process: neuron remodeling (GO:0016322);; Biological Process: sulfur oxidation (GO:0019417);; Biological Process: actin filament depolymerization (GO:0030042);; Cellular Component: terminal bouton (GO:0043195);; Molecular Function: NADPH:s…	--	--	--	Protein of unknown function (DUF3585);; LIM domain;; Calponin homology (CH) domain;; FAD binding domain;; REV protein (anti-repression trans-activator protein)	Protein-methionine sulfoxide oxidase Mical GN=Mical OS=Drosophila melanogaster (Fruit fly) PE=1 SV=1	Z	Cytoskeleton	PREDICTED: protein-methionine sulfoxide oxidase Mical isoform X1 [Bactrocera dorsalis]	4761	3444	3508	10816	13795	12232	20.2487	15.1934	15.6129	44.2456	57.0682	50.4483	3.16753e-18	1.64295	up
conservative_NW_011876026.1_112425	hsa-miR-1290	0.62	6.21	0.99	2.34	1.21	23.96	0.210077	0.997199	1.3988	up	LOC105226110	[GC]	--	Molecular Function: transferase activity, transferring hexosyl groups (GO:0016758);;	K00699|0|mde:101889193|UDP-glucuronosyltransferase 2A3-like; K00699 glucuronosyltransferase [EC:2.4.1.17] (A)	--	--	UDP-glucoronosyl and UDP-glucosyl transferase;; Glycosyltransferase family 28 C-terminal domain;; Glycosyl transferase family 1	Putative UDP-glucuronosyltransferase ugt-47 (Precursor) GN=ugt-47 OS=Caenorhabditis elegans PE=1 SV=2	G	Carbohydrate transport and metabolism	PREDICTED: UDP-glucuronosyltransferase 2C1-like isoform X1 [Bactrocera dorsalis]	100	156	87	29	29	39	3.22401	4.8053	2.87853	0.956522	0.909482	1.26043	0.000153587	-1.83103	down
conservative_NW_011876026.1_112425	hsa-miR-1290	0.62	6.21	0.99	2.34	1.21	23.96	0.210077	0.997199	1.3988	up	LOC105230831	--	--	Molecular Function: actin binding (GO:0003779);; Cellular Component: cell cortex (GO:0005938);; Biological Process: ovarian follicle cell migration (GO:0007297);; Biological Process: female germline ring canal formation (GO:0007301);; Biological Process: cytoplasmic transport, nurse cell to oocyte (GO:0007303);; Biological Process: cellularization (GO:0007349);; Biological Process: actin cytoskel…	K10443|0|mde:101895783|ring canal kelch protein-like; K10443 kelch-like protein 2/3 (A)	--	--	Kelch motif;; Kelch motif;; BTB And C-terminal Kelch;; BTB/POZ domain;; Galactose oxidase, central domain;; Kelch motif;; Galactose oxidase, central domain;; Kelch motif	Kelch short protein GN=kel OS=Drosophila melanogaster (Fruit fly) PE=1 SV=4	O	Posttranslational modification, protein turnover, chaperones	PREDICTED: LOW QUALITY PROTEIN: ring canal kelch protein [Bactrocera dorsalis]	5036	6660	6011	1522	1681	1698	47.7753	61.2096	56.8005	14.4223	15.6023	16.0231	3.50563e-22	-1.86312	down
unconservative_NW_011876390.1_408174	Bdo-novel-mir-55	364.75	4479.34	280.52	25.44	74.42	694.84	0.00981556	0.372991	-3.02239	down	LOC105227084	--	--	Molecular Function: serine-type endopeptidase activity (GO:0004252);; Cellular Component: plasma membrane (GO:0005886);; Biological Process: proteolysis (GO:0006508);; Biological Process: morphogenesis of larval imaginal disc epithelium (GO:0016335);; Biological Process: actin filament bundle assembly (GO:0051017);;	--	--	--	Trypsin	Serine proteinase stubble catalytic chain GN=Sb OS=Drosophila melanogaster (Fruit fly) PE=2 SV=2	E	Amino acid transport and metabolism	PREDICTED: serine proteinase stubble isoform X1 [Bactrocera dorsalis]	39	34	21	73	102	87	0.292628	0.252048	0.159275	0.553208	0.723831	0.6416	0.000969567	1.46915	up
unconservative_NW_011876390.1_408174	Bdo-novel-mir-55	364.75	4479.34	280.52	25.44	74.42	694.84	0.00981556	0.372991	-3.02239	down	LOC105233645	--	--	--	K06236|1.42314e-135|mde:101898911|collagen alpha-1(V) chain-like; K06236 collagen, type I/II/III/V/XI/XXIV/XXVII, alpha (A)	--	--	Collagen triple helix repeat (20 copies);; Fibrillar collagen C-terminal domain;; Laminin G domain	Collagen alpha chain (Fragment) OS=Acropora millepora (Staghorn coral) PE=1 SV=1	W	Extracellular structures	PREDICTED: collagen alpha-1(V) chain-like [Bactrocera dorsalis]	106	110	140	26	9	15	0.668931	0.615025	0.908529	0.176149	0.0547514	0.101666	4.93132e-11	-2.84574	down
unconservative_NW_011876390.1_408174	Bdo-novel-mir-55	364.75	4479.34	280.52	25.44	74.42	694.84	0.00981556	0.372991	-3.02239	down	LOC105223657	--	--	Biological Process: embryonic epithelial tube formation (GO:0001838);; Biological Process: cuticle chitin biosynthetic process (GO:0006035);; Biological Process: terminal region determination (GO:0007362);; Biological Process: torso signaling pathway (GO:0008293);; Biological Process: chitin-based embryonic cuticle biosynthetic process (GO:0008362);; Biological Process: regulation of tube diamete…	--	--	--	Electron transfer DM13;; DOMON domain	Protein Skeletor, isoforms B/C (Precursor) GN=Skeletor OS=Drosophila melanogaster (Fruit fly) PE=1 SV=2	D	Cell cycle control, cell division, chromosome partitioning	PREDICTED: protein Skeletor, isoforms B/C [Bactrocera dorsalis]	491	412	372	1432	1600	1298	9.71585	7.91215	7.25373	27.3711	30.3217	24.7407	1.41701e-16	1.75293	up
unconservative_NW_011876390.1_408174	Bdo-novel-mir-55	364.75	4479.34	280.52	25.44	74.42	694.84	0.00981556	0.372991	-3.02239	down	LOC105232357	[G]	Carbohydrate transport and metabolism	Molecular Function: chitinase activity (GO:0004568);; Cellular Component: extracellular region (GO:0005576);; Biological Process: carbohydrate metabolic process (GO:0005975);; Biological Process: cuticle chitin catabolic process (GO:0006036);; Molecular Function: chitin binding (GO:0008061);;	K01183|0|mde:101894465|probable chitinase 3-like; K01183 chitinase [EC:3.2.1.14] (A)	--	--	Glycosyl hydrolases family 18;; Chitin binding Peritrophin-A domain	Probable chitinase 3 (Precursor) GN=Cht3 OS=Drosophila melanogaster (Fruit fly) PE=2 SV=2	G	Carbohydrate transport and metabolism	PREDICTED: probable chitinase 3 [Bactrocera dorsalis]	1440	993	1547	11605	10668	8352	8.21162	5.64287	8.93045	66.8834	59.5381	47.9669	3.19907e-29	2.93156	up
unconservative_NW_011876390.1_408174	Bdo-novel-mir-55	364.75	4479.34	280.52	25.44	74.42	694.84	0.00981556	0.372991	-3.02239	down	LOC105225895	[RTKL]	--	Molecular Function: protein serine/threonine kinase activity (GO:0004674);; Molecular Function: ATP binding (GO:0005524);; Biological Process: protein phosphorylation (GO:0006468);;	--	--	--	Protein kinase domain;; Protein tyrosine kinase	Protein kinase 2 GN=pkgB OS=Dictyostelium discoideum (Slime mold) PE=1 SV=2	T	Signal transduction mechanisms	PREDICTED: serine/threonine-protein kinase AtPK2/AtPK19 [Bactrocera dorsalis]	3889	5399	4304	1892	1561	1800	54.5322	77.8904	54.9928	28.4928	24.2847	29.5256	8.13707e-10	-1.38213	down
unconservative_NW_011876390.1_408174	Bdo-novel-mir-55	364.75	4479.34	280.52	25.44	74.42	694.84	0.00981556	0.372991	-3.02239	down	LOC105233815	[R]	General function prediction only	Molecular Function: neurotransmitter:sodium symporter activity (GO:0005328);; Biological Process: neurotransmitter transport (GO:0006836);; Cellular Component: integral component of membrane (GO:0016021);; Molecular Function: potassium:amino acid symporter activity (GO:0017032);;	K05038|0|dwi:Dwil_GK21412|GK21412 gene product from transcript GK21412-RA; K05038 solute carrier family 6 (neurotransmitter transporter, amino acid) member 5/7/9/14 (A)	--	--	Sodium:neurotransmitter symporter family	Sodium-dependent nutrient amino acid transporter 1 {ECO:0000250|UniProtKB:Q9W4C5} OS=Drosophila mojavensis (Fruit fly) PE=3 SV=2	P	Inorganic ion transport and metabolism	PREDICTED: sodium-dependent nutrient amino acid transporter 1 [Bactrocera dorsalis]	5030	5971	4523	2099	1749	1242	146.792	168.645	132.166	59.4006	48.0641	34.6379	9.28959e-14	-1.62095	down
unconservative_NW_011876390.1_408174	Bdo-novel-mir-55	364.75	4479.34	280.52	25.44	74.42	694.84	0.00981556	0.372991	-3.02239	down	LOC105223909	--	--	Molecular Function: extracellular matrix structural constituent (GO:0005201);; Cellular Component: collagen type IV trimer (GO:0005587);; Biological Process: dorsal closure (GO:0007391);; Biological Process: oviduct morphogenesis (GO:0035848);;	K06237|0|dvi:Dvir_GJ17223|GJ17223 gene product from transcript GJ17223-RA; K06237 collagen, type IV, alpha (A)	--	--	Collagen triple helix repeat (20 copies);; C-terminal tandem repeated domain in type 4 procollagen	Collagen alpha-1(IV) chain (Precursor) GN=Cg25C OS=Drosophila melanogaster (Fruit fly) PE=2 SV=3	W	Extracellular structures	PREDICTED: collagen alpha-1(IV) chain [Bactrocera dorsalis]	20709	22178	18075	4247	3617	3468	151.385	144.481	135.982	32.1143	25.576	25.5329	1.76099e-37	-2.4388	down
conservative_NW_011875220.1_48959	ppc-miR-8338-2-3p	5.87	5.96	4.69	2.34	3.63	2.52	0.0816455	0.996711	-1.19997	down	LOC105224231	--	--	Molecular Function: voltage-gated calcium channel activity (GO:0005245);; Biological Process: ion transport (GO:0006811);; Biological Process: adult locomotory behavior (GO:0008344);; Cellular Component: integral component of membrane (GO:0016021);; Biological Process: neurogenesis (GO:0022008);; Biological Process: regulation of circadian rhythm (GO:0042752);; Cellular Component: neuronal cell b…	--	--	--	Ion transport protein	Voltage-dependent calcium channel type A subunit alpha-1 GN=cac OS=Drosophila melanogaster (Fruit fly) PE=2 SV=3	P	Inorganic ion transport and metabolism	PREDICTED: sodium leak channel non-selective protein isoform X1 [Bactrocera dorsalis]	71	70	64	33	32	18	0.581125	0.543864	0.529329	0.265728	0.250902	0.150553	0.00680615	-1.31687	down
conservative_NW_011876123.1_134749	bdo-miR-981	1799.32	355.26	614.62	845.176	807.68	314.004	0.0490156	0.997199	-1.21005	down	LOC105225001	--	--	--	--	--	--	Protein phosphatase 2C	PP2C-like domain-containing protein CG9801 GN=CG9801 OS=Drosophila melanogaster (Fruit fly) PE=2 SV=1	T	Signal transduction mechanisms	PREDICTED: PP2C-like domain-containing protein CG9801 [Bactrocera dorsalis]	1132	973	1057	2583	2628	2732	18.8157	16.3204	17.3666	43.1893	43.9173	45.5958	1.03427e-10	1.30144	up
conservative_NW_011876123.1_134749	bdo-miR-981	1799.32	355.26	614.62	845.176	807.68	314.004	0.0490156	0.997199	-1.21005	down	LOC105226582	--	--	--	--	--	--	Tropomyosin;; Tropomyosin like	Tropomyosin-1, isoforms 33/34 GN=Tm1 OS=Drosophila melanogaster (Fruit fly) PE=2 SV=2	Z	Cytoskeleton	PREDICTED: uncharacterized protein LOC105226582 isoform X4 [Bactrocera dorsalis]	44373	53135	46187	7192	8020	8630	1360.3	1694.67	1469.02	180.097	197.415	213.559	7.13475e-28	-2.61829	down
