# Supplementary material for: Genome-Wide Analysis of MicroRNAs in Relation to Pupariation in Oriental Fruit Fly
Source: Front Physiol. 2019 Mar 22;10:301. doi: 10.3389/fphys.2019.00301 (PMC6439999; doi:10.3389/fphys.2019.00301)
Supplement: TABLE S9 — List of miRNAs and predicted target mRNAs coinciding with the miRNA–mRNA negative regulation pattern in WS vs. LWS of Bactrocera dorsalis. [file Table_9.xlsx]

## Sheet: WS vs. LWS
Table S9. List of miRNAs and predicted target mRNAs coinciding with the miRNA–mRNA negative regulation pattern in WS vs. LWS of Bactrocera dorsalis.
#diff_miRNA_id	name	S01	S02	S03	S04	S05	S06	PValue	FDR	log2FC	regulated	diff_target_mRNA_id	COG_class	COG_class_annotation	GO_annotation	KEGG_annotation	KOG_class	KOG_class_annotation	Pfam_annotation	Swissprot_annotation	eggNOG_class	eggNOG_class_annotation	nr_annotation	T01_Count	T02_Count	T03_Count	T04_Count	T05_Count	T06_Count	T01_FPKM	T02_FPKM	T03_FPKM	T04_FPKM	T05_FPKM	T06_FPKM	FDR	log2FC	regulated
unconservative_NW_011876249.1_188539	Bdo-novel-mir-24	605.85	464	598.82	1407.67	1073.28	1677.21	0.0252317	0.685166	1.10646	up	LOC105226228	[GEPR]	--	--	--	--	--	Major Facilitator Superfamily;; Sugar (and other) transporter	Putative inorganic phosphate cotransporter GN=Picot OS=Drosophila ananassae (Fruit fly) PE=3 SV=1	G	Carbohydrate transport and metabolism	PREDICTED: putative inorganic phosphate cotransporter [Bactrocera dorsalis]	45	83	39	3	9	7	1.36457	2.38497	1.18774	0.0956632	0.256721	0.230951	9.58092e-05	-3.14252	down
unconservative_NW_011876249.1_188539	Bdo-novel-mir-24	605.85	464	598.82	1407.67	1073.28	1677.21	0.0252317	0.685166	1.10646	up	LOC105233609	--	--	Molecular Function: hydrolase activity (GO:0016787);;	--	--	--	Trypsin;; Trypsin-like peptidase domain	Collagenase (Precursor) OS=Hypoderma lineatum (Early cattle grub) PE=1 SV=3	O	Posttranslational modification, protein turnover, chaperones	PREDICTED: serine proteases 1/2-like [Bactrocera dorsalis]	883	1630	2119	23	10	17	83.1624	145.727	208.724	2.33866	0.97256	1.66602	5.71226e-13	-6.54594	down
unconservative_NW_011876390.1_408174	Bdo-novel-mir-55	364.75	4479.34	280.52	25.44	74.42	694.84	0.00981556	0.372991	-3.02239	down	LOC105227084	--	--	Molecular Function: serine-type endopeptidase activity (GO:0004252);; Cellular Component: plasma membrane (GO:0005886);; Biological Process: proteolysis (GO:0006508);; Biological Process: morphogenesis of larval imaginal disc epithelium (GO:0016335);; Biological Process: actin filament bundle assembly (GO:0051017);;	--	--	--	Trypsin	Serine proteinase stubble catalytic chain GN=Sb OS=Drosophila melanogaster (Fruit fly) PE=2 SV=2	E	Amino acid transport and metabolism	PREDICTED: serine proteinase stubble isoform X1 [Bactrocera dorsalis]	39	34	21	73	102	87	0.292628	0.252048	0.159275	0.553208	0.723831	0.6416	0.000969567	1.46915	up
unconservative_NW_011876390.1_408174	Bdo-novel-mir-55	364.75	4479.34	280.52	25.44	74.42	694.84	0.00981556	0.372991	-3.02239	down	LOC105223657	--	--	Biological Process: embryonic epithelial tube formation (GO:0001838);; Biological Process: cuticle chitin biosynthetic process (GO:0006035);; Biological Process: terminal region determination (GO:0007362);; Biological Process: torso signaling pathway (GO:0008293);; Biological Process: chitin-based embryonic cuticle biosynthetic process (GO:0008362);; Biological Process: regulation of tube diamete…	--	--	--	Electron transfer DM13;; DOMON domain	Protein Skeletor, isoforms B/C (Precursor) GN=Skeletor OS=Drosophila melanogaster (Fruit fly) PE=1 SV=2	D	Cell cycle control, cell division, chromosome partitioning	PREDICTED: protein Skeletor, isoforms B/C [Bactrocera dorsalis]	491	412	372	1432	1600	1298	9.71585	7.91215	7.25373	27.3711	30.3217	24.7407	1.41701e-16	1.75293	up
unconservative_NW_011876390.1_408174	Bdo-novel-mir-55	364.75	4479.34	280.52	25.44	74.42	694.84	0.00981556	0.372991	-3.02239	down	LOC105232357	[G]	Carbohydrate transport and metabolism	Molecular Function: chitinase activity (GO:0004568);; Cellular Component: extracellular region (GO:0005576);; Biological Process: carbohydrate metabolic process (GO:0005975);; Biological Process: cuticle chitin catabolic process (GO:0006036);; Molecular Function: chitin binding (GO:0008061);;	K01183|0|mde:101894465|probable chitinase 3-like; K01183 chitinase [EC:3.2.1.14] (A)	--	--	Glycosyl hydrolases family 18;; Chitin binding Peritrophin-A domain	Probable chitinase 3 (Precursor) GN=Cht3 OS=Drosophila melanogaster (Fruit fly) PE=2 SV=2	G	Carbohydrate transport and metabolism	PREDICTED: probable chitinase 3 [Bactrocera dorsalis]	1440	993	1547	11605	10668	8352	8.21162	5.64287	8.93045	66.8834	59.5381	47.9669	3.19907e-29	2.93156	up
conservative_NW_011876391.1_414341	hsa-let-7a-3p	13.91	6.45	5.43	106.94	88.94	104.67	1.01688e-08	3.0913e-06	3.35171	up	LOC105230799	--	--	Molecular Function: hydrolase activity (GO:0016787);;	K01379|5.06153e-140|mde:101894831|lysosomal aspartic protease-like; K01379 cathepsin D [EC:3.4.23.5] (A)	--	--	Eukaryotic aspartyl protease	Lysosomal aspartic protease (Precursor) GN=AAEL006169 OS=Aedes aegypti (Yellowfever mosquito) PE=1 SV=2	O	Posttranslational modification, protein turnover, chaperones	PREDICTED: lysosomal aspartic protease-like [Bactrocera dorsalis]	621	444	520	17	97	36	29.7394	21.3734	25.4126	0.858031	4.66597	1.76438	9.36063e-25	-3.40983	down
unconservative_NW_011876355.1_315818	Bdo-novel-mir-44	7.11	17.63	28.15	21.03	87.73	52.96	0.0491419	0.878773	1.32372	up	LOC105223911	--	--	Cellular Component: collagen trimer (GO:0005581);; Cellular Component: lipid particle (GO:0005811);; Biological Process: Malpighian tubule morphogenesis (GO:0007443);; Biological Process: skeletal muscle tissue development (GO:0007519);; Biological Process: anterior Malpighian tubule development (GO:0061327);;	K06237|0|mde:101895032|collagen alpha-1(IV) chain-like; K06237 collagen, type IV, alpha (A)	--	--	Collagen triple helix repeat (20 copies);; C-terminal tandem repeated domain in type 4 procollagen	Collagen alpha-1(IV) chain (Precursor) GN=Cg25C OS=Drosophila melanogaster (Fruit fly) PE=2 SV=3	W	Extracellular structures	PREDICTED: collagen alpha-1(IV) chain [Bactrocera dorsalis]	12717	14280	11851	2494	2136	2210	96.5926	97.3665	91.4148	19.2957	15.4644	16.5759	1.69381e-40	-2.51676	down
conservative_NW_011876287.1_218873	tca-miR-252b-3p	6.18	2.23	5.19	11.68	20.57	1.26	0.140156	0.997199	1.14263	up	LOC105223827	[R]	General function prediction only	Biological Process: metabolic process (GO:0008152);;	--	--	--	short chain dehydrogenase;; KR domain;; Enoyl-(Acyl carrier protein) reductase;; NADH(P)-binding;; NAD dependent epimerase/dehydratase family	Dehydrogenase/reductase SDR family protein 7-like GN=DDB_G0274201 OS=Dictyostelium discoideum (Slime mold) PE=3 SV=1	Q	Secondary metabolites biosynthesis, transport and catabolism	PREDICTED: dehydrogenase/reductase SDR family member 11-like [Bactrocera dorsalis]	55	100	89	24	33	10	3.94737	6.93584	6.56477	1.79442	2.38189	0.784684	0.000116246	-1.87654	down
conservative_NW_011876287.1_218873	tca-miR-252b-3p	6.18	2.23	5.19	11.68	20.57	1.26	0.140156	0.997199	1.14263	up	LOC105222523	--	--	Cellular Component: extracellular region (GO:0005576);;	--	--	--	--	--	223	Function unknown	PREDICTED: uncharacterized protein LOC105222523 [Bactrocera dorsalis]	206	166	248	6	9	23	5.31819	4.38991	6.62112	0.175708	0.243375	0.649427	1.4385e-23	-4.03464	down
conservative_NW_011876287.1_218873	tca-miR-252b-3p	6.18	2.23	5.19	11.68	20.57	1.26	0.140156	0.997199	1.14263	up	LOC105222895	--	--	Molecular Function: protein phosphatase 1 binding (GO:0008157);; Biological Process: single-organism metabolic process (GO:0044710);;	--	--	--	pre-RNA processing PIH1/Nop17	Protein kintoun GN=Ppi20 OS=Drosophila ananassae (Fruit fly) PE=3 SV=1	S	Function unknown	PREDICTED: protein kintoun [Bactrocera dorsalis]	966	1247	1080	539	447	418	11.3742	14.6502	12.7408	6.43567	5.29284	5.02992	1.40617e-08	-1.24125	down
conservative_NW_011876287.1_218873	tca-miR-252b-3p	6.18	2.23	5.19	11.68	20.57	1.26	0.140156	0.997199	1.14263	up	LOC105228835	[R]	General function prediction only	Cellular Component: nucleus (GO:0005634);; Cellular Component: cytoplasm (GO:0005737);; Biological Process: negative regulation of gene expression (GO:0010629);; Molecular Function: histone deacetylase binding (GO:0042826);;	--	--	--	SET domain	Protein msta, isoform A GN=msta OS=Drosophila melanogaster (Fruit fly) PE=2 SV=3	B	Chromatin structure and dynamics	PREDICTED: protein msta, isoform A [Bactrocera dorsalis]	1423	1574	1736	402	571	481	36.3097	40.1441	44.1795	10.1366	14.4552	12.2263	2.34105e-16	-1.71255	down
unconservative_NW_011876290.1_221194	Bdo-novel-mir-30	1.55	2.23	2.96	3.89	15.73	0	0.17324	0.997199	1.29302	up	LOC105225255	--	--	Cellular Component: plasma membrane (GO:0005886);; Biological Process: cell adhesion (GO:0007155);; Biological Process: synaptic target recognition (GO:0008039);;	--	--	--	Immunoglobulin domain;; Immunoglobulin I-set domain;; Immunoglobulin domain;; Immunoglobulin V-set domain;; Immunoglobulin domain;; CD80-like C2-set immunoglobulin domain	Muscle M-line assembly protein unc-89 GN=unc-89 OS=Caenorhabditis elegans PE=1 SV=3	T	Signal transduction mechanisms	PREDICTED: uncharacterized protein LOC105214792 [Bactrocera cucurbitae]	283	409	341	78	141	110	1.93637	2.99225	2.61652	0.415151	0.814198	0.673061	4.30358e-09	-1.65949	down
unconservative_NW_011876290.1_221194	Bdo-novel-mir-30	1.55	2.23	2.96	3.89	15.73	0	0.17324	0.997199	1.29302	up	LOC105230317	[I]	Lipid transport and metabolism	Molecular Function: carboxylic ester hydrolase activity (GO:0004091);; Biological Process: imaginal disc-derived wing morphogenesis (GO:0007476);;	--	--	--	Carboxylesterase family;; alpha/beta hydrolase fold	Esterase B1 (Precursor) GN=B1 OS=Culex pipiens (House mosquito) PE=3 SV=1	T	Signal transduction mechanisms	PREDICTED: esterase B1 [Bactrocera dorsalis]	1993	3825	2654	466	507	708	46.759	86.7521	61.9734	10.8113	11.614	16.3663	7.80091e-06	-2.34181	down
unconservative_NW_011876290.1_221194	Bdo-novel-mir-30	1.55	2.23	2.96	3.89	15.73	0	0.17324	0.997199	1.29302	up	LOC105224603	[RTKL]	--	Molecular Function: protein serine/threonine kinase activity (GO:0004674);; Molecular Function: ATP binding (GO:0005524);; Biological Process: protein phosphorylation (GO:0006468);;	--	--	--	Protein kinase domain;; Protein tyrosine kinase;; Lipopolysaccharide kinase (Kdo/WaaP) family;; DDE superfamily endonuclease	Serine/threonine-protein kinase par-1 {ECO:0000250|UniProtKB:Q9TW45, ECO:0000312|EMBL:CAP25402.1} GN=par-1 OS=Caenorhabditis briggsae PE=3 SV=1	T	Signal transduction mechanisms	PREDICTED: microtubule-associated protein futsch isoform X6 [Bactrocera cucurbitae]	2085	2284	2322	1121	1233	1014	21.6231	23.6696	30.6347	12.8352	15.2755	12.1033	5.35527e-07	-1.00116	down
unconservative_NW_011876290.1_221194	Bdo-novel-mir-30	1.55	2.23	2.96	3.89	15.73	0	0.17324	0.997199	1.29302	up	LOC105233500	[U]	Intracellular trafficking, secretion, and vesicular transport	Biological Process: protein targeting to vacuole (GO:0006623);;	--	--	--	Protein of unknown function (DUF1162);; N-terminal region of Chorein, a TM vesicle-mediated sorter	Putative vacuolar protein sorting-associated protein 13A GN=vps13A OS=Dictyostelium discoideum (Slime mold) PE=2 SV=1	U	Intracellular trafficking, secretion, and vesicular transport	PREDICTED: LOW QUALITY PROTEIN: vacuolar protein sorting-associated protein 13A [Bactrocera dorsalis]	2431	2863	2635	1089	873	1037	11.0188	12.7754	11.9116	4.92166	3.95464	4.69313	5.14649e-13	-1.4135	down
conservative_NW_011876026.1_112425	hsa-miR-1290	0.62	6.21	0.99	2.34	1.21	23.96	0.210077	0.997199	1.3988	up	LOC105226110	[GC]	--	Molecular Function: transferase activity, transferring hexosyl groups (GO:0016758);;	K00699|0|mde:101889193|UDP-glucuronosyltransferase 2A3-like; K00699 glucuronosyltransferase [EC:2.4.1.17] (A)	--	--	UDP-glucoronosyl and UDP-glucosyl transferase;; Glycosyltransferase family 28 C-terminal domain;; Glycosyl transferase family 1	Putative UDP-glucuronosyltransferase ugt-47 (Precursor) GN=ugt-47 OS=Caenorhabditis elegans PE=1 SV=2	G	Carbohydrate transport and metabolism	PREDICTED: UDP-glucuronosyltransferase 2C1-like isoform X1 [Bactrocera dorsalis]	100	156	87	29	29	39	3.22401	4.8053	2.87853	0.956522	0.909482	1.26043	0.000153587	-1.83103	down
conservative_NW_011876026.1_112425	hsa-miR-1290	0.62	6.21	0.99	2.34	1.21	23.96	0.210077	0.997199	1.3988	up	LOC105230831	--	--	Molecular Function: actin binding (GO:0003779);; Cellular Component: cell cortex (GO:0005938);; Biological Process: ovarian follicle cell migration (GO:0007297);; Biological Process: female germline ring canal formation (GO:0007301);; Biological Process: cytoplasmic transport, nurse cell to oocyte (GO:0007303);; Biological Process: cellularization (GO:0007349);; Biological Process: actin cytoskel…	K10443|0|mde:101895783|ring canal kelch protein-like; K10443 kelch-like protein 2/3 (A)	--	--	Kelch motif;; Kelch motif;; BTB And C-terminal Kelch;; BTB/POZ domain;; Galactose oxidase, central domain;; Kelch motif;; Galactose oxidase, central domain;; Kelch motif	Kelch short protein GN=kel OS=Drosophila melanogaster (Fruit fly) PE=1 SV=4	O	Posttranslational modification, protein turnover, chaperones	PREDICTED: LOW QUALITY PROTEIN: ring canal kelch protein [Bactrocera dorsalis]	5036	6660	6011	1522	1681	1698	47.7753	61.2096	56.8005	14.4223	15.6023	16.0231	3.50563e-22	-1.86312	down
conservative_NW_011876123.1_134749	bdo-miR-981	1799.32	355.26	614.62	845.176	807.68	314.004	0.0490156	0.997199	-1.21005	down	LOC105225001	--	--	--	--	--	--	Protein phosphatase 2C	PP2C-like domain-containing protein CG9801 GN=CG9801 OS=Drosophila melanogaster (Fruit fly) PE=2 SV=1	T	Signal transduction mechanisms	PREDICTED: PP2C-like domain-containing protein CG9801 [Bactrocera dorsalis]	1132	973	1057	2583	2628	2732	18.8157	16.3204	17.3666	43.1893	43.9173	45.5958	1.03427e-10	1.30144	up
